# Supplementary material for: The Prehistoric Indian Ayurvedic Rice Shashtika Is an Extant Early Domesticate With a Distinct Selection History
Source: Front Plant Sci. 2018 Aug 14;9:1203. doi: 10.3389/fpls.2018.01203 (PMC6102419; doi:10.3389/fpls.2018.01203)
Supplement: Supplementary file 3 [file Table_2.XLSX]

## Sheet: 541 alleles
Sl.No	Sample	RM1	RM1	RM104	RM104	RM109	RM109	RM118	RM118	RM12	RM12	RM124	RM124	RM133	RM133	RM159	RM159	RM160	RM160	RM178	RM178	RM202	RM202	RM204	RM204	RM215	RM215	RM223	RM223	RM224	RM224	RM225	RM225	RM23	RM23	RM231	RM231	RM234	RM234	RM242	RM242	RM250	RM250	RM257	RM257	RM258	RM258	RM277	RM277
1	N65-1-1	70	70	228	228	91	91	156	156	167	167	266	266	230	230	258	258	101	101	116	116	171	171	113	113	152	152	148	148	138	138	120	120	139	139	183	183	135	135	195	195	175	175	117	117	144	144	116	116
2	N 75-1-3	92	92	228	228	93	93	156	156	187	187	266	266	230	230	238	238	92	92	116	116	173	173	115	115	148	148	154	154	135	135	120	120	139	139	185	185	135	135	193	193	169	169	119	119	138	138	116	116
3	N 75-2-1	92	92	228	228	93	93	156	156	187	187	266	266	230	230	238	238	92	92	116	116	173	173	113	113	148	148	154	154	135	135	120	120	139	139	185	185	135	135	193	193	169	169	119	119	138	138	116	116
4	N 75-3-2	92	92	228	228	93	93	156	156	187	187	266	266	230	230	238	238	92	92	116	116	173	173	115	115	148	148	154	154	135	135	120	120	139	139	185	185	135	135	193	193	171	171	119	119	138	138	116	116
5	N 45-1-1	78	78	228	228	89	89	156	156	165	165	266	266	230	230	254	254	98	98	116	116	163	163	113	113	150	150	146	146	141	141	120	120	139	139	185	185	135	135	193	193	171	171	119	119	146	146	120	120
6	N 45-1-2	78	78	228	228	89	89	156	156	183	183	266	266	230	230	250	250	98	98	116	116	173	173	115	115	150	150	148	148	141	141	120	120	139	139	185	185	135	135	193	193	167	167	141	141	144	144	120	120
7	N 45-2-2	78	78	228	228	89	89	156	156	183	183	266	266	230	230	254	254	98	98	116	116	173	173	113	113	150	150	146	146	141	141	120	120	139	139	185	185	135	135	193	193	171	171	141	141	144	144	120	120
8	N 54-2-3	78	78	228	228	89	89	156	156	183	183	266	266	230	230	254	254	98	98	116	116	163	163	115	115	150	150	146	146	141	141	120	120	139	139	185	185	131	131	193	193	171	171	141	141	144	144	120	120
9	N 54-3-1	78	78	228	228	89	89	156	156	183	183	266	266	230	230	256	256	98	98	116	116	173	173	113	113	150	150	146	146	141	141	120	120	139	139	185	185	135	135	193	193	171	171	141	141	146	146	120	120
10	N 66-1-1	86	86	228	228	93	93	158	158	187	187	266	266	230	230	238	238	92	92	116	116	173	173	103	103	150	150	148	148	135	135	120	120	139	139	189	189	150	150	193	193	157	157	119	119	138	138	112	112
11	N 66-1-2	86	86	228	228	93	93	158	158	187	187	266	266	230	230	238	238	92	92	116	116	173	173	103	103	150	150	148	148	135	135	120	120	139	139	189	189	150	150	193	193	157	157	119	119	138	138	112	112
12	N 68-1-1	70	70	228	228	91	91	156	156	189	189	266	266	230	230	252	252	122	122	116	116	173	173	113	113	150	150	148	148	138	138	120	120	139	139	183	183	141	141	193	193	175	175	117	117	146	146	116	116
13	N 68-2-3	70	70	228	228	91	91	156	156	189	189	266	266	230	230	252	252	125	125	116	116	173	173	113	113	152	152	154	154	135	135	120	120	139	139	183	183	135	135	193	193	175	175	117	117	144	144	116	116
14	N 68-3-1	70	70	228	228	91	91	156	156	181	181	266	266	230	230	252	252	125	125	116	116	173	173	113	113	148	148	152	152	135	135	120	120	139	139	183	183	141	141	193	193	179	179	117	117	144	144	116	116
15	N 56-1-2	78	78	228	228	89	89	156	156	171	171	264	264	230	230	242	242	92	92	118	118	173	173	119	119	144	144	152	152	135	135	120	120	139	139	179	179	135	135	193	193	145	145	117	117	144	144	116	116
16	N 56-2-2	78	78	228	228	89	89	156	156	171	171	264	264	230	230	242	242	92	92	118	118	175	175	119	119	144	144	150	150	135	135	120	120	139	139	179	179	135	135	193	193	145	145	117	117	146	146	116	116
17	N 56-3-3	78	78	228	228	89	89	156	156	171	171	264	264	230	230	240	240	95	95	118	118	160	160	119	119	142	142	146	146	135	135	120	120	139	139	179	179	135	135	193	193	145	145	117	117	144	144	116	116
18	N 29-1-3	78	78	228	228	89	89	156	156	183	183	266	266	230	230	254	254	98	98	116	116	173	173	113	113	150	150	146	146	141	141	120	120	139	139	185	185	135	135	193	193	171	171	119	119	146	146	120	120
19	N 29-2-1	78	78	228	228	89	89	156	156	183	183	266	266	230	230	254	254	98	98	116	116	163	163	115	115	150	150	150	150	141	141	120	120	139	139	185	185	135	135	193	193	171	171	119	119	152	152	120	120
20	N 29-3-2	78	78	228	228	89	89	156	156	187	187	266	266	230	230	254	254	98	98	116	116	163	163	113	113	150	154	148	148	141	141	120	120	139	139	185	185	135	135	193	193	171	171	141	141	146	146	120	120
21	N 31-1-3	72	72	228	228	89	89	158	158	171	171	264	264	230	230	240	240	92	92	118	118	175	175	119	119	144	144	146	146	135	135	120	120	139	139	179	179	135	135	193	193	145	145	117	117	144	144	116	116
22	N 31-2-2	78	78	228	228	89	89	158	158	171	171	264	264	230	230	240	240	92	92	118	118	175	175	119	119	144	144	146	146	135	135	120	120	139	139	179	179	135	135	193	193	145	145	117	117	144	144	116	116
23	N 70-1-1	86	86	228	228	93	93	158	158	187	187	266	266	230	230	238	238	92	92	116	116	173	173	103	103	150	150	148	148	135	135	120	120	139	139	189	189	150	150	193	193	157	157	119	119	138	138	112	112
24	N 70-2-2	86	86	228	228	93	93	158	158	187	187	266	266	230	230	238	238	92	92	116	116	173	173	103	103	150	150	148	148	135	135	120	120	139	139	189	189	150	150	193	193	157	157	119	119	138	138	112	112
25	N 58-1-2	78	78	228	228	91	91	156	156	183	183	266	266	230	230	252	252	98	98	116	116	173	173	113	113	150	150	146	146	141	141	120	120	139	139	185	185	135	135	193	193	171	171	141	141	146	146	120	120
26	N 58-2-2	78	78	228	228	89	89	156	156	183	183	266	266	230	230	254	254	98	98	116	116	173	173	113	113	150	150	146	146	141	141	120	120	139	139	183	183	135	135	193	193	173	173	141	141	144	144	120	120
27	N 58-3-3	78	78	228	228	89	89	156	156	183	183	266	266	230	230	256	256	98	98	116	116	173	173	113	113	150	150	146	146	141	141	120	120	139	139	183	183	135	135	193	193	171	171	141	141	144	144	120	120
28	N 81-1-1	78	78	228	228	89	89	156	156	183	183	266	266	230	230	254	254	98	98	116	116	173	173	113	113	150	150	146	146	141	141	120	120	139	139	187	187	135	135	193	193	171	171	141	141	144	144	120	120
29	N 81-2-2	78	78	228	228	89	89	156	156	183	183	266	266	230	230	256	256	98	98	116	116	173	173	113	113	150	150	146	146	141	141	120	120	139	139	183	183	135	135	193	193	171	171	141	141	144	144	120	120
30	N 81-3-1	78	78	228	228	89	89	156	156	183	183	266	266	230	230	254	254	95	95	116	116	173	173	115	115	150	150	144	144	141	141	120	120	139	139	185	185	139	139	193	193	169	169	119	119	146	146	120	120
31	N 59-1-1	78	78	228	228	89	89	156	156	183	183	266	266	230	230	254	254	95	98	116	116	173	173	113	113	150	156	146	146	141	141	120	120	139	139	183	183	135	135	193	193	169	169	141	141	144	144	120	120
32	N 59-2-2	78	78	228	228	89	89	156	156	183	183	266	266	230	230	254	254	98	98	116	116	173	173	113	113	150	150	146	146	141	141	120	120	139	139	183	183	135	135	193	193	173	173	141	141	144	144	120	120
33	N 83-1-3	78	78	228	228	89	89	156	156	183	183	266	266	230	230	254	254	98	98	116	116	173	173	113	113	150	150	146	146	141	141	120	120	139	139	183	183	135	135	193	193	171	171	141	141	144	144	120	120
34	N 83-2-2	78	78	228	228	89	89	156	156	183	183	266	266	230	230	254	254	95	95	116	116	173	173	115	115	150	150	146	146	141	141	120	120	139	139	185	185	135	135	193	193	171	171	141	141	144	144	120	120
35	N 35-1-2	70	70	228	228	91	91	156	156	189	189	266	266	230	230	250	250	125	125	116	116	171	171	113	113	148	148	148	148	138	138	120	120	139	139	183	183	135	135	193	193	179	179	117	117	144	144	118	118
36	N 35-2-2	70	70	228	228	91	91	156	156	189	189	266	266	230	230	252	252	125	125	116	116	171	171	121	121	148	148	148	148	138	138	122	122	139	139	183	183	135	135	193	193	181	181	117	117	144	144	116	116
37	N 35-3-1	70	70	228	228	91	91	156	156	191	191	266	266	230	230	250	250	125	125	116	116	171	171	113	113	148	148	148	148	138	138	120	120	139	139	183	183	137	137	193	193	179	179	117	117	144	144	116	116
38	N 85-1-1	78	78	228	228	89	89	156	156	185	185	266	266	230	230	254	254	98	98	116	116	163	163	119	119	156	156	146	146	141	141	120	120	139	139	185	185	133	133	193	193	171	171	141	141	146	146	120	120
39	N 85-2-3	78	78	228	228	89	89	156	156	183	183	266	266	230	230	254	254	95	95	116	116	173	173	113	113	150	150	144	144	141	141	120	120	139	139	185	185	135	135	193	193	171	171	141	141	146	146	120	120
40	N 85-3-2	78	78	228	228	89	89	156	156	181	181	266	266	230	230	254	254	98	98	116	116	173	173	115	115	150	150	146	146	141	141	120	120	139	139	185	185	135	135	193	193	171	171	119	119	150	150	120	120
41	N 64-1-1	70	70	228	228	91	91	156	156	185	185	266	266	230	230	252	252	125	125	116	116	173	173	113	113	148	148	148	148	135	135	120	120	139	139	183	183	135	135	193	193	163	163	117	117	144	144	116	116
42	N 64-2-3	70	70	228	228	91	91	156	156	185	185	266	266	230	230	252	252	125	125	116	116	173	173	113	113	152	152	148	148	135	135	120	120	139	139	183	183	135	135	193	193	177	177	117	117	144	144	116	116
43	N 64-3-2	70	70	228	228	93	93	156	156	167	167	266	266	230	230	252	252	122	122	116	116	173	173	115	115	150	150	148	148	135	135	120	120	139	139	183	183	135	135	193	193	177	177	117	117	144	144	116	116
44	N 110-1-1	70	70	226	226	93	93	156	156	183	183	266	266	230	230	252	252	122	122	116	116	173	173	113	113	150	150	150	150	135	135	120	120	139	139	183	183	135	135	193	193	177	177	117	117	144	144	116	116
45	N 107-2-1	92	92	226	226	93	93	156	156	187	187	266	266	230	230	240	240	92	92	116	116	173	173	113	113	148	148	150	150	135	135	120	120	139	139	185	185	135	135	193	193	171	171	119	119	148	148	116	116
46	N 48-1-3	70	70	228	228	91	91	156	156	171	171	266	266	230	230	252	252	122	122	116	116	173	173	113	113	150	150	150	150	135	135	120	120	139	139	183	183	135	135	193	193	179	179	117	117	144	144	116	116
47	N 48-2-1	70	70	228	228	91	91	156	156	167	167	266	266	230	230	250	250	125	125	116	116	171	171	119	119	150	150	148	148	135	135	120	120	139	139	183	183	141	141	193	193	179	179	117	117	144	144	116	116
48	N 48-3-2	70	70	228	228	91	91	156	156	185	185	266	266	230	230	252	252	125	125	116	116	171	171	113	113	150	150	148	148	135	135	120	120	139	139	183	183	141	141	193	193	179	179	117	117	144	144	116	116
49	N 51-1-2	92	92	228	228	93	93	156	156	183	183	266	266	230	230	238	238	92	92	116	116	173	173	113	113	148	148	154	154	135	135	120	120	139	139	185	185	135	135	193	193	179	179	119	119	148	148	116	116
50	N 51-3-3	92	92	226	226	93	93	156	156	187	187	266	266	230	230	238	238	92	92	116	116	173	173	113	113	148	148	154	154	135	135	120	120	139	139	185	185	135	135	193	193	151	151	119	119	138	138	112	116
51	N44-1-1	78	78	228	228	89	89	156	156	171	171	264	264	230	230	240	240	92	92	118	118	175	175	119	119	144	144	146	146	135	135	120	120	139	139	179	179	135	135	193	193	171	171	119	119	144	144	116	116
52	N44-2-2	78	78	228	228	89	89	156	156	171	171	264	264	230	230	238	238	92	92	118	118	173	173	119	119	142	142	146	146	135	135	120	120	139	139	179	179	135	135	193	193	145	145	117	117	144	144	116	116
53	N44-3-3	78	78	228	228	89	89	156	156	171	171	264	264	230	230	238	238	92	92	118	118	175	175	119	119	142	142	146	146	135	135	120	120	139	139	179	179	135	135	193	193	145	145	117	117	144	144	116	116
54	N 57-1-1	70	70	228	228	91	91	156	156	185	185	266	266	230	230	252	252	125	125	116	116	171	171	113	113	152	152	148	148	135	135	120	120	139	139	183	183	135	135	193	193	145	145	117	117	144	144	116	116
55	N 57-2-3	70	70	228	228	91	91	156	156	185	185	266	266	230	230	252	252	128	128	116	116	163	163	113	113	148	148	148	148	138	138	120	120	139	139	183	183	135	135	193	193	179	179	117	117	144	144	116	116
56	N 57-3-3	70	70	228	228	91	91	156	156	189	189	266	266	230	230	252	252	128	128	116	116	171	171	121	121	152	152	148	148	144	144	120	120	139	139	183	183	137	137	193	193	179	179	117	117	144	144	116	116
57	N 98-1-1	78	78	228	228	89	89	156	156	171	171	264	264	230	230	240	240	92	92	118	118	173	173	123	123	144	144	146	146	135	135	120	120	139	139	179	179	135	135	193	193	163	163	117	117	144	144	116	116
58	N 98-2-2	78	78	228	228	89	89	156	156	171	171	264	264	230	230	240	240	92	92	118	118	173	173	123	123	144	144	146	146	135	135	120	120	139	139	179	179	135	135	193	193	145	145	117	117	144	144	116	116
59	N 98-3-3	78	78	228	228	89	89	156	156	171	171	264	264	230	230	240	240	92	92	118	118	173	173	121	121	144	144	146	146	135	135	120	120	139	139	179	179	135	135	193	193	145	145	117	117	144	144	116	116
60	N 60-1-1	78	78	228	228	89	89	156	156	179	179	266	266	230	230	240	240	92	92	118	118	173	173	113	113	142	142	142	142	135	135	120	120	139	139	179	179	135	135	193	193	145	145	117	117	140	140	116	116
61	N 60-2-3	78	78	228	228	89	89	156	156	171	171	266	266	226	226	240	240	92	92	118	118	173	173	117	117	142	142	146	146	135	135	120	120	139	139	179	179	137	137	193	193	147	147	117	117	144	144	116	116
62	N 43-1-1	70	70	228	228	91	91	156	156	185	185	266	266	230	230	252	252	125	125	116	116	173	173	111	111	148	148	146	146	141	141	120	120	139	139	183	183	135	135	193	193	177	177	117	117	144	144	116	116
63	N 43-2-2	70	70	228	228	91	91	156	156	167	167	266	266	230	230	252	252	125	125	116	116	173	173	113	113	148	148	152	152	138	138	120	120	139	139	183	183	135	135	193	193	179	179	117	117	144	144	116	116
64	N 43-3-1	70	70	228	228	91	91	156	156	167	167	266	266	230	230	252	252	125	125	116	116	173	173	113	113	148	148	152	152	138	138	120	120	139	139	183	183	135	135	193	193	173	173	117	117	144	144	116	116
65	N 61-1-1	78	78	228	228	89	89	156	156	183	183	266	266	230	230	254	254	98	98	116	116	173	173	115	115	150	150	146	146	141	141	120	120	139	139	185	185	135	135	193	193	171	171	141	141	136	136	120	120
66	N 61-2-3	78	78	228	228	89	89	156	156	183	183	266	266	230	230	254	254	98	98	116	116	173	173	115	115	150	150	146	146	141	141	120	120	139	139	185	185	135	135	193	193	155	155	141	141	146	146	120	120
67	N 61-3-2	78	78	228	228	89	89	156	156	183	183	266	266	230	230	254	254	98	98	116	116	173	173	113	113	150	150	146	146	141	141	120	120	139	139	183	183	135	135	193	193	171	171	141	141	144	144	120	120
68	N 36-1-1	78	78	228	228	89	89	156	156	171	171	264	264	230	230	240	240	92	92	118	118	175	175	119	119	144	144	150	150	135	135	120	120	139	139	179	179	135	135	193	193	145	145	117	117	144	144	116	116
69	N 36-2-2	78	78	228	228	89	89	156	156	171	171	264	264	230	230	240	240	92	92	118	118	175	175	119	119	144	144	150	150	135	135	120	120	139	139	179	179	135	135	193	193	145	145	117	117	144	144	116	116
70	N 36-3-1	78	78	228	228	89	89	156	156	171	171	264	264	230	230	240	240	92	92	118	118	175	175	119	119	142	142	150	150	135	135	120	120	139	139	179	179	135	135	193	193	145	145	117	117	144	144	116	116
71	N 74-1-3	92	92	226	226	93	93	156	156	187	187	266	266	230	230	238	238	92	92	116	116	173	173	113	113	148	148	148	148	135	135	120	120	139	139	185	185	135	135	193	193	171	171	119	119	148	148	112	112
72	N 74-3-1	92	92	226	226	93	93	156	156	187	187	266	266	230	230	238	238	92	92	116	116	173	173	113	113	148	148	154	154	135	135	120	120	139	139	185	185	135	135	193	193	171	171	119	119	138	138	116	116
73	N 84-1-3	78	78	228	228	89	89	156	156	183	183	266	266	230	230	254	254	95	95	116	116	173	173	113	113	150	150	148	148	141	141	120	120	139	139	185	185	135	135	193	193	171	171	141	141	136	136	120	120
74	N 84-2-1	78	78	230	230	89	89	156	156	183	183	266	266	230	230	254	254	98	98	116	116	173	173	0	0	152	152	146	146	141	141	120	120	139	139	185	185	135	135	193	193	169	169	141	141	150	150	120	120
75	N 84-3-3	78	78	230	230	89	89	156	156	183	183	266	266	230	230	254	254	95	95	116	116	173	173	115	115	150	150	146	146	141	141	120	120	139	139	185	185	135	135	193	193	171	171	141	141	146	146	120	120
76	N 33-1-1	70	70	230	230	91	91	156	156	167	187	266	266	230	230	252	252	125	125	116	116	171	171	113	113	148	148	148	148	138	138	120	120	139	139	183	183	135	135	193	193	175	175	117	117	144	144	116	116
77	N 33-2-2	70	70	230	230	91	91	156	156	167	167	266	266	230	230	252	252	125	125	116	116	173	173	121	121	152	152	148	148	138	138	122	122	139	139	183	183	135	135	193	193	179	179	117	117	144	144	116	116
78	N 33-3-3	70	70	230	230	91	91	156	156	189	189	266	266	230	230	252	252	125	125	116	116	173	173	113	113	148	148	150	150	135	135	120	120	139	139	183	183	135	135	193	193	179	179	117	117	144	144	116	116
79	N 101-1-1	70	70	230	230	91	91	156	156	173	173	266	266	230	230	252	252	125	125	116	116	173	173	113	113	150	150	132	132	135	135	120	120	139	139	183	183	135	135	193	193	171	171	117	117	144	144	116	116
80	N 101-2-3	70	70	230	230	91	91	156	156	185	185	266	266	230	230	252	252	125	125	116	116	173	173	113	113	150	150	146	146	138	138	120	120	139	139	183	183	135	135	193	193	179	179	117	117	144	144	116	116
81	N 101-3-3	70	70	230	230	91	91	156	156	185	185	266	266	230	230	252	252	125	125	116	116	173	173	113	113	150	150	148	148	135	135	120	120	139	139	183	183	135	135	193	193	163	163	117	117	144	144	116	116
82	N 109-1-1	70	70	230	230	91	91	156	156	183	183	266	266	230	230	252	252	125	125	116	116	173	173	113	113	148	148	150	150	135	135	120	120	139	139	183	183	135	135	193	193	173	173	117	117	146	146	116	116
83	N 109-2-3	70	70	230	230	91	91	156	156	183	183	266	266	230	230	252	252	125	125	116	116	173	173	113	113	148	148	150	150	135	135	120	120	139	139	183	183	135	135	193	193	173	173	117	117	146	146	116	116
84	N 109-3-1	70	70	230	230	91	91	156	156	183	183	266	266	230	230	252	252	125	125	116	116	181	181	113	113	148	148	150	150	135	135	120	120	139	139	183	183	135	135	193	193	173	173	117	117	144	144	116	116
85	N 69-1-2	78	78	230	230	89	89	156	156	171	171	266	266	226	226	240	240	92	92	118	118	173	173	121	121	142	142	146	146	135	135	120	120	139	139	179	179	135	135	193	193	145	145	117	117	144	144	116	116
86	N 69-2-2	78	78	230	230	89	89	156	156	171	171	266	266	226	226	240	240	92	92	118	118	173	173	113	113	142	142	146	146	135	135	120	120	139	139	179	179	135	135	193	193	145	145	117	117	140	140	116	116
87	N 71-1-2	78	78	230	230	89	89	156	156	183	183	264	264	230	230	256	256	98	98	116	116	173	173	113	113	150	150	146	146	141	141	120	120	139	139	183	183	135	135	193	193	171	171	141	141	144	144	120	120
88	N 71-2-3	78	78	230	230	89	89	156	156	183	183	264	264	230	230	254	254	98	98	116	116	173	173	113	113	150	150	146	146	141	141	120	120	139	139	183	183	135	135	193	193	171	171	141	141	144	144	120	120
89	N 40-1-1	70	70	228	228	93	93	156	156	185	185	266	266	230	230	252	252	113	113	116	116	171	171	113	113	150	150	152	152	138	138	120	120	139	139	183	183	137	137	193	193	173	173	117	117	144	144	116	116
90	N 40-2-1	70	70	228	228	93	93	156	156	185	185	266	266	230	230	252	252	125	125	116	116	171	171	113	113	150	150	146	146	138	138	120	120	139	139	183	183	135	135	193	193	173	173	117	117	144	144	116	116
91	N 40-3-3	70	70	228	228	91	91	156	156	185	185	266	266	230	230	252	252	113	113	116	116	171	171	113	113	150	150	152	152	138	138	120	120	139	139	183	183	135	135	193	193	173	173	117	117	144	144	116	116
92	N 86-1-1	78	78	228	228	89	89	156	156	183	183	266	266	230	230	254	254	95	95	116	116	173	173	115	115	150	150	146	146	141	141	120	120	139	139	185	185	135	135	193	193	171	171	141	141	146	146	120	120
93	N 86-2-3	78	78	228	228	89	89	156	156	183	183	266	266	230	230	254	254	98	98	116	116	163	163	115	115	150	150	146	146	141	141	120	120	139	139	185	185	135	135	193	193	171	171	141	141	146	146	120	120
94	N 39-1-1	94	94	228	228	89	89	156	156	183	183	266	266	232	232	252	252	95	95	116	116	173	173	113	113	150	150	148	148	141	141	120	120	139	139	185	185	139	139	193	193	155	155	119	119	146	146	120	120
95	N 39-2-2	94	94	228	228	89	89	156	156	183	183	266	266	230	230	254	254	98	98	116	116	175	175	113	113	150	150	148	148	141	141	120	120	139	139	185	185	139	139	193	193	171	171	141	141	146	146	120	120
96	N 39-3-1	94	94	228	228	89	89	156	156	183	183	266	266	230	230	254	254	95	95	116	116	173	173	113	113	150	150	148	148	141	141	120	120	139	139	185	185	139	139	193	193	155	155	119	119	146	146	120	120
97	N 50-1-1	78	78	228	228	89	89	156	156	183	183	266	266	230	230	254	254	95	95	116	116	173	173	113	113	150	150	150	150	141	141	120	120	139	139	185	185	135	135	193	193	171	171	141	141	136	136	120	120
98	N 50-2-3	78	78	228	228	89	89	156	156	183	183	266	266	230	230	254	254	101	101	116	116	173	173	113	113	150	150	146	146	141	141	120	120	139	139	185	185	135	135	193	193	171	171	139	139	144	144	120	120
99	N 50-3-3	78	78	228	228	89	89	156	156	183	183	266	266	230	230	254	254	98	98	116	116	173	173	113	113	150	150	146	146	141	141	120	120	139	139	185	185	135	135	193	193	155	155	141	141	144	144	120	120
100	N 62-1-1	78	78	228	228	89	89	156	156	183	183	266	266	230	230	254	254	98	98	116	116	173	173	113	113	150	150	144	144	141	141	120	120	139	139	183	183	135	135	193	193	171	171	141	141	144	144	120	120
101	N 62-2-1	78	78	228	228	89	89	156	156	183	183	266	266	230	230	256	256	98	98	116	116	173	173	113	113	150	150	146	146	141	141	120	120	139	139	183	183	135	135	193	193	171	171	141	141	144	144	120	120
102	N 62-3-1	78	78	228	228	89	89	156	156	183	183	266	266	230	230	254	254	95	95	116	116	173	173	113	113	150	150	148	148	141	141	120	120	139	139	185	185	135	135	193	193	171	171	141	141	146	146	120	120
103	N 94-1-1	78	78	228	228	89	89	156	156	171	171	264	264	230	230	240	240	92	92	118	118	173	173	119	119	144	144	150	150	147	147	120	120	139	139	179	179	135	135	193	193	145	145	117	117	144	144	116	116
104	N 94-2-1	78	78	228	228	89	89	156	156	171	171	264	264	230	230	240	240	92	92	118	118	173	173	119	119	142	142	146	146	135	135	120	120	139	139	179	179	135	135	193	193	145	145	117	117	144	144	116	116
105	N 94-3-2	78	78	228	228	89	89	156	156	171	171	264	264	230	230	240	240	92	92	118	118	173	173	119	119	144	144	146	146	147	147	120	120	139	139	179	179	135	135	193	193	145	145	117	117	144	144	116	116
106	N 96-1-3	78	78	228	228	89	89	156	156	171	171	264	264	230	230	240	240	92	92	118	118	175	175	113	113	142	142	146	146	135	135	120	120	139	139	179	179	135	135	193	193	145	145	117	117	144	144	116	116
107	N 96-2-1	78	78	228	228	89	89	156	156	171	171	264	264	230	230	240	240	92	92	118	118	173	173	113	113	142	142	146	146	147	147	120	120	139	139	179	179	135	135	195	195	145	145	117	117	144	144	116	116
108	N 96-3-1	78	78	228	228	89	89	156	156	171	171	264	264	230	230	240	240	92	92	118	118	173	173	119	119	150	150	146	146	147	147	120	120	139	139	179	179	135	135	195	195	145	145	117	117	138	138	116	116
109	N 77-1-1	86	86	228	228	93	93	158	158	187	187	266	266	230	230	238	238	92	92	116	116	173	173	103	103	150	150	148	148	135	135	120	120	139	139	189	189	150	150	193	193	157	157	119	119	138	138	112	112
110	N 52-1-1	80	80	230	230	89	89	156	156	183	183	266	266	230	230	254	254	92	92	116	116	173	173	113	113	150	150	146	146	141	141	120	120	139	139	185	185	135	135	193	193	171	171	119	119	150	150	120	120
111	N 52-2-2	78	78	228	228	89	89	156	156	183	183	266	266	230	230	254	254	92	92	116	116	173	173	115	115	156	156	146	146	141	141	120	120	139	139	185	185	135	135	193	193	171	171	141	141	146	146	120	120
112	N 52-3-3	94	94	230	230	89	89	156	156	183	183	266	266	230	230	254	254	95	95	116	116	173	173	115	115	150	150	146	146	141	141	120	120	139	139	185	185	135	135	193	193	173	173	117	117	146	146	120	120
113	N 63-3-2	86	86	228	228	93	93	158	158	187	187	266	266	230	230	238	238	92	92	116	116	173	173	103	103	150	150	148	148	135	135	120	120	139	139	189	189	150	150	193	193	157	157	119	119	138	138	112	112
114	N 47-1-3	90	90	228	228	89	89	156	156	187	187	266	266	230	230	238	238	92	92	116	116	163	163	113	113	150	150	148	148	135	135	120	120	139	139	185	185	135	135	193	193	155	155	119	119	144	144	116	116
115	N 47-3-1	90	90	228	228	89	89	156	156	187	187	266	266	230	230	238	238	92	92	116	116	163	163	113	113	150	150	148	148	135	135	120	120	139	139	185	185	135	135	193	193	155	155	121	121	144	144	116	116
116	N 99-1-1	70	70	228	228	91	91	156	156	185	185	266	266	230	230	252	252	122	122	116	116	173	173	113	113	150	150	150	150	135	135	120	120	139	139	181	181	135	135	193	193	177	177	117	117	144	144	116	116
117	N 99-2-3	70	70	228	228	91	91	156	156	185	185	266	266	228	228	270	270	122	122	116	116	173	173	113	113	150	150	150	150	135	135	120	120	139	139	183	183	143	143	193	193	181	181	117	117	144	144	116	116
118	N 99-3-2	70	70	228	228	91	91	156	156	185	185	266	266	228	228	252	252	122	122	116	116	173	173	113	113	150	150	150	150	135	135	120	120	139	139	183	183	143	143	193	193	181	181	117	117	144	144	116	116
119	N 34-1-3	70	70	228	228	91	91	156	156	189	189	266	266	230	230	252	252	125	125	116	116	171	171	113	113	154	154	148	148	138	138	120	120	139	139	183	183	135	135	193	193	179	179	117	117	144	144	116	116
120	N 34-2-2	70	70	228	228	91	91	156	156	189	189	266	266	230	230	250	250	125	125	116	116	171	171	121	121	150	150	148	148	138	138	122	122	139	139	183	183	135	135	193	193	179	179	117	117	134	134	116	116
121	N 34-3-2	70	70	220	220	91	91	156	156	189	189	266	266	230	230	252	252	125	125	116	116	171	171	113	113	152	152	148	148	138	138	120	120	139	139	183	183	137	137	193	193	187	187	117	117	144	144	116	116
122	N 55-1-1	78	78	228	228	89	89	156	156	171	171	264	264	226	226	240	240	92	92	118	118	173	173	117	117	0	0	146	146	135	135	120	120	139	139	179	179	135	135	193	193	145	145	117	117	144	144	116	116
123	N 55-3-1	78	78	228	228	89	89	156	156	171	171	264	264	226	226	240	240	92	92	118	118	173	173	117	117	0	0	146	146	135	135	120	120	139	139	179	179	137	137	195	195	145	145	117	117	144	144	116	116
124	N 32-1-3	70	70	228	228	91	91	156	156	189	189	266	266	230	230	252	252	128	128	116	116	171	171	113	113	152	152	152	152	138	138	120	120	139	139	183	183	135	135	193	193	181	181	117	117	144	144	116	116
125	N 32-2-2	70	70	228	228	91	91	156	156	181	181	266	266	230	230	252	252	125	125	116	116	173	173	113	113	148	148	148	148	135	135	120	120	139	139	183	183	135	135	191	191	175	175	117	117	144	144	116	116
126	N 32-3-2	70	70	228	228	91	91	156	156	167	167	264	264	230	230	252	252	125	125	116	116	173	173	113	113	152	152	148	148	138	138	120	120	139	139	183	183	137	137	193	193	175	175	117	117	144	144	116	116
127	N 49-1-1	70	70	228	228	91	91	156	156	185	185	266	266	230	230	252	252	125	125	116	116	171	171	113	113	148	148	148	148	135	135	120	120	139	139	183	183	135	135	193	193	177	177	117	117	144	144	116	116
128	N 49-2-3	70	70	228	228	91	91	156	156	185	185	266	266	230	230	252	252	125	125	116	116	173	173	113	113	150	150	150	150	138	138	120	120	139	139	183	183	135	135	193	193	183	183	117	117	144	144	116	116
129	N 49-3-1	70	70	228	228	91	91	156	156	185	185	266	266	230	230	252	252	122	122	116	116	171	171	113	113	148	148	148	148	135	135	120	120	139	139	183	183	141	141	193	193	181	181	117	117	144	144	116	116
130	N 38-1-1	78	78	228	228	89	89	156	156	181	181	266	266	230	230	254	254	98	98	116	116	173	173	111	111	150	150	146	146	141	141	120	120	139	139	185	185	135	135	193	193	171	171	141	141	152	152	120	120
131	N 38-2-1	78	78	228	228	89	89	156	156	183	183	266	266	230	230	254	254	98	98	116	116	173	173	113	113	150	150	146	146	141	141	120	120	139	139	183	183	135	135	193	193	171	171	141	141	144	144	120	120
132	N 38-3-1	78	78	228	228	89	89	156	156	183	183	266	266	230	230	254	254	98	98	116	116	173	173	113	113	150	150	146	146	141	141	120	120	139	139	183	183	137	137	193	193	169	169	141	141	144	144	120	120
133	N 115-1-3	70	70	228	228	91	91	156	156	185	185	266	266	230	230	252	252	125	125	116	116	173	173	113	113	150	150	148	148	135	135	120	120	139	139	183	183	135	135	193	193	179	179	117	117	144	144	116	116
134	N 115-2-1	70	70	228	228	91	91	156	156	167	167	266	266	230	230	252	252	125	125	116	116	171	171	113	113	150	150	148	148	135	135	120	120	139	139	183	183	135	135	193	193	175	175	117	117	144	144	116	116
135	N 115-3-3	70	70	226	226	91	91	156	156	171	171	266	266	230	230	252	252	125	125	116	116	173	173	113	113	150	150	148	148	138	138	120	120	139	139	183	183	141	141	193	193	177	177	141	141	150	150	116	116
136	N 116-1-2	70	70	228	228	91	91	156	156	189	189	266	266	230	230	252	252	125	125	116	116	171	171	113	113	150	150	148	148	138	138	120	120	139	139	183	183	135	135	193	193	179	179	141	141	144	144	116	116
137	N 116-2-3	70	70	228	228	91	91	156	156	167	167	266	266	230	230	252	252	122	122	116	116	173	173	113	113	150	150	152	152	135	135	120	120	139	139	183	183	141	141	193	193	175	175	141	141	146	146	116	116
138	N 113-3-2	70	70	230	230	91	91	156	156	185	185	266	266	230	230	252	252	125	125	116	116	173	173	113	113	150	150	148	148	138	138	120	120	139	139	183	183	135	135	191	191	183	183	141	141	144	144	116	116
139	N 22-1-4	78	78	228	228	89	89	156	156	171	171	264	264	230	230	240	240	92	92	118	118	175	175	119	119	144	144	150	150	135	135	120	120	139	139	179	179	0	0	193	193	145	145	141	141	144	144	116	116
140	N 6-3-5	78	78	228	228	89	89	156	156	173	173	266	266	230	230	254	254	98	98	116	116	163	163	113	113	150	150	146	146	141	141	138	138	139	139	185	185	135	135	193	193	171	171	139	139	146	146	120	120
141	N 28-1-1	86	86	228	228	93	93	158	158	187	187	266	266	230	230	238	238	92	92	116	116	181	181	103	103	148	148	148	148	135	135	120	120	139	139	189	189	150	150	193	193	157	157	117	117	138	138	112	112
142	N 6-1-4	78	78	228	228	89	89	156	156	173	173	266	266	230	230	254	254	95	95	116	116	173	173	115	115	150	150	146	146	141	141	120	120	139	139	185	185	135	135	193	193	171	171	141	141	144	144	120	120
143	N 21-1-4	94	94	228	228	89	89	156	156	183	183	266	266	230	230	254	254	95	95	116	116	173	173	113	113	150	150	148	148	141	141	120	120	139	139	185	185	139	139	193	193	155	155	119	119	146	146	120	120
144	N 17-2-2	78	78	228	228	89	89	156	156	171	171	264	264	230	230	240	240	92	92	116	116	175	175	119	119	144	144	150	150	135	135	120	120	139	139	179	179	135	135	193	193	145	145	117	117	144	144	116	116
145	N 5-3-6	78	78	228	228	89	89	156	156	171	171	264	264	230	230	240	240	92	92	118	118	173	173	111	111	142	142	150	150	135	135	120	120	139	139	179	179	135	135	195	195	145	145	117	117	144	144	116	116
146	N 15-3-5	70	70	228	228	91	91	156	156	185	185	266	266	230	230	252	252	128	128	116	116	171	171	113	113	148	148	144	144	135	135	120	120	139	139	183	183	135	135	193	193	177	177	117	117	144	144	116	116
147	N 4-3-5	78	78	230	230	89	89	158	158	171	171	266	266	230	230	238	238	92	92	116	116	163	163	113	113	148	148	144	144	135	135	120	120	139	139	183	183	148	148	193	193	153	153	119	119	138	138	116	116
148	N 1-3-5	90	90	228	228	89	89	156	156	187	187	266	266	230	230	238	238	92	92	116	116	163	163	113	113	150	150	148	148	135	135	120	120	139	139	185	185	135	135	193	193	155	155	121	121	144	144	116	116
149	N 3-3-3	70	70	228	228	91	91	156	156	185	185	266	266	230	230	252	252	125	125	116	116	173	173	113	113	148	148	148	148	138	138	120	120	139	139	183	183	135	135	193	193	173	173	117	117	144	144	116	116
150	N 26-3-5	70	70	230	230	91	91	156	156	189	189	266	266	230	230	252	252	125	125	116	116	171	171	113	113	148	148	148	148	138	138	120	120	139	139	183	183	135	135	193	193	179	179	117	117	144	144	116	116
151	N 2-1-4	78	78	228	228	89	89	156	156	171	171	264	264	230	230	240	240	92	92	118	118	173	173	113	113	144	144	146	146	147	147	120	120	139	139	179	179	135	135	195	195	145	145	117	117	138	138	116	116
152	N 10-1-4	70	70	228	228	89	89	156	156	183	183	266	266	230	230	252	252	122	122	116	116	173	173	113	113	148	148	148	148	135	135	120	120	139	139	183	183	135	135	193	193	169	169	115	115	144	144	116	116
153	N 14-3-5	70	70	228	228	91	91	156	156	183	183	266	266	230	230	252	252	128	128	116	116	173	173	113	113	148	148	144	144	135	135	120	120	139	139	183	183	135	135	195	195	169	169	115	115	144	144	116	116
154	N 4-1-1	78	78	228	228	89	89	158	158	171	171	266	266	230	230	238	238	92	92	116	116	163	163	113	113	148	148	148	148	135	135	120	120	139	139	183	183	152	152	193	193	153	153	119	119	144	144	112	112
155	N 19-1-1	86	86	228	228	93	93	158	158	185	185	264	264	230	230	238	238	92	92	116	116	173	173	103	103	150	150	170	170	135	135	120	120	139	139	189	189	150	150	193	193	157	157	119	119	138	138	112	112
156	N 11-3-5	70	70	228	228	91	91	156	156	183	183	266	266	230	230	252	252	128	128	116	116	173	173	113	113	148	148	150	150	135	135	120	120	139	139	183	183	135	135	195	195	157	157	117	117	144	144	116	116
157	N 20-3-5	70	70	228	228	91	91	156	156	167	167	266	266	230	230	252	252	122	122	116	116	177	177	113	113	152	152	150	150	138	138	120	120	139	139	183	183	135	135	193	193	181	181	117	117	144	144	116	116
158	N 21-3-3	94	94	228	228	89	89	156	156	183	183	264	264	230	230	254	254	95	95	116	116	173	173	113	113	150	150	148	148	141	141	120	120	139	139	185	185	139	139	193	193	155	155	119	119	146	146	116	116
159	N 11-1-4	70	70	228	228	91	91	156	156	185	185	266	266	230	230	252	252	125	125	116	116	173	173	113	113	152	152	144	144	135	135	120	120	139	139	183	183	135	135	195	195	175	175	117	117	144	144	116	116
160	N 27-1-1	70	70	228	228	91	91	156	156	169	169	266	266	230	230	254	254	125	125	116	116	171	171	113	113	148	148	148	148	138	138	120	120	139	139	183	183	135	135	193	193	179	179	117	117	144	144	116	116
161	N 15-3-6	70	70	228	228	91	91	156	156	167	167	266	266	230	230	252	252	83	122	116	116	177	177	0	0	152	152	150	150	138	138	120	120	139	139	183	183	135	135	0	0	181	181	117	117	144	144	116	116
162	N 23-3-5	70	70	228	228	91	91	156	156	189	189	266	266	230	230	252	252	125	125	116	116	171	171	115	115	152	152	148	148	138	138	120	120	139	139	183	183	137	137	193	193	177	177	117	117	144	144	116	116
163	N 12-1-4	70	70	228	228	93	93	156	156	185	185	266	266	230	230	250	250	128	128	116	116	173	173	113	113	148	148	144	144	135	135	120	120	139	139	183	183	135	135	195	195	175	175	117	117	144	144	116	116
164	N 25-3-5	78	78	228	228	93	93	156	156	171	171	270	270	230	230	250	250	92	92	116	116	163	163	113	113	148	148	148	148	147	147	120	120	139	139	193	193	137	137	193	193	153	153	119	119	144	144	112	112
165	N 15-1-4	70	70	228	228	91	91	156	156	185	185	264	266	230	230	252	252	128	128	116	116	171	171	113	113	148	148	144	144	147	147	120	120	139	139	183	183	133	133	195	195	173	173	117	117	144	144	116	116
166	N 19-3-5	86	86	228	228	93	93	158	158	187	187	266	266	230	230	238	238	92	92	116	116	173	173	103	103	148	148	148	148	135	135	120	120	139	139	189	189	150	150	193	193	157	157	119	119	138	138	112	112
167	N 16-2-2	70	70	228	228	0	0	156	156	185	185	266	266	230	230	252	252	122	122	116	116	173	173	113	113	150	150	152	152	135	135	120	120	139	139	185	185	135	135	195	195	173	173	115	115	144	144	116	116
168	N 18-1-1	86	86	228	228	93	93	158	158	187	187	266	266	230	230	238	238	92	92	116	116	173	173	103	103	150	150	148	148	135	135	120	120	139	139	189	189	152	152	193	193	157	157	119	119	138	138	112	112
169	N 22-1-1	78	78	228	228	89	89	156	156	171	171	264	264	230	230	240	240	92	92	118	118	173	173	119	119	144	144	150	150	135	135	120	120	139	139	179	179	135	135	0	0	145	145	0	0	144	144	116	116
170	N 6-2-2	78	78	228	228	89	89	156	156	181	181	266	266	230	230	252	252	95	95	116	116	173	173	115	115	156	156	146	146	141	141	120	120	139	139	185	185	135	135	195	195	169	169	143	143	152	152	120	120
171	N 3-1-1	70	70	228	228	91	91	156	156	185	185	266	266	230	230	252	252	122	122	116	116	173	173	113	113	150	150	148	148	138	138	120	120	139	139	183	183	135	135	193	193	161	161	117	117	144	144	116	116
172	N 9-3-3	78	78	228	228	89	89	158	158	171	171	266	266	230	230	238	238	92	92	116	116	163	163	113	113	150	150	150	150	135	135	120	120	139	139	185	185	152	152	193	193	153	153	119	119	138	138	112	112
173	N 8-2-8	78	78	228	228	89	89	158	158	0	0	266	266	230	230	238	238	92	92	116	116	163	163	0	0	148	148	144	144	135	135	120	120	139	139	0	0	148	148	193	193	153	153	121	121	144	144	116	116
174	N 13-2-2	70	70	228	228	91	91	156	156	185	185	266	266	230	230	250	250	122	122	116	116	173	173	113	113	148	148	144	144	135	135	120	120	139	139	183	183	135	135	195	195	169	169	117	117	144	144	116	116
175	N 7-2-2	101	101	228	228	89	89	156	156	157	157	266	266	230	230	254	254	101	101	116	116	163	163	113	113	150	150	146	146	141	141	120	120	139	139	185	185	135	135	193	193	169	169	141	141	146	146	120	120
176	N106-1- 1	97	97	228	228	91	91	160	160	157	157	266	266	226	226	240	240	83	83	114	114	181	181	103	103	144	144	0	0	150	150	138	138	143	143	191	191	152	152	223	223	151	151	141	141	128	128	116	116
177	N 95-1-3	97	97	228	228	91	91	160	160	157	157	266	266	226	226	240	240	83	83	114	114	181	181	103	103	144	144	0	0	150	150	138	138	143	143	191	191	152	152	223	223	151	151	141	141	128	128	116	116
178	N 95-2-2	97	97	228	228	91	91	160	160	157	157	266	266	226	226	240	240	83	83	114	114	181	181	103	103	144	144	0	0	150	150	138	138	143	143	191	191	152	152	223	223	151	151	141	141	128	128	116	116
179	N 95-3-1	97	97	228	228	91	91	160	160	157	157	266	266	226	226	240	240	83	83	114	114	181	181	103	103	144	144	0	0	150	150	138	138	143	143	191	191	152	152	223	223	151	151	141	141	128	128	116	116
180	N 93-1-1	97	97	228	228	91	91	160	160	157	157	266	266	226	226	240	240	83	83	114	114	181	181	103	103	144	144	154	154	150	150	138	138	143	143	191	191	135	152	223	223	151	151	141	141	128	128	116	116
181	N 88-1-3	103	103	236	236	91	91	158	158	157	157	264	264	226	226	244	244	83	83	114	114	181	181	103	103	146	146	154	154	150	150	138	138	145	145	183	183	152	152	221	221	151	151	141	141	144	144	118	118
182	N 88-2-2	103	103	236	236	91	91	158	158	157	157	264	264	226	226	244	244	83	83	114	114	181	181	103	103	146	146	154	154	150	150	138	138	145	145	183	183	152	152	221	221	151	151	141	141	144	144	118	118
183	N 88-3-1	103	103	236	236	91	91	158	158	157	157	264	264	226	226	244	244	83	83	114	114	181	181	103	103	146	146	154	154	150	150	138	138	145	145	183	183	152	152	221	221	151	151	141	141	144	144	118	118
184	N 51-2-2	105	105	228	228	91	91	158	158	157	157	264	264	226	226	244	244	83	83	114	114	181	181	103	103	144	144	154	154	150	150	138	138	143	143	167	167	152	152	225	225	171	171	145	145	144	144	120	120
185	N 91-1-1	80	80	228	228	91	91	160	160	157	157	266	266	226	226	240	240	83	83	114	114	181	181	103	103	144	144	0	0	150	150	138	138	143	143	191	191	152	152	223	223	151	151	141	141	128	128	116	116
186	N 91-2-2	97	97	228	228	91	91	160	160	157	157	266	266	226	226	242	242	83	83	114	114	181	181	103	103	144	144	0	0	150	150	138	138	143	143	191	191	152	152	223	223	159	159	141	141	128	128	116	116
187	N 91-3-1	97	97	228	228	91	91	160	160	157	157	266	266	226	226	242	242	83	83	114	114	181	181	103	103	144	144	0	0	150	150	138	138	143	143	191	191	152	152	221	221	153	153	141	141	128	128	116	116
188	N 97-3-2	97	97	230	230	91	91	160	160	157	157	266	266	226	226	240	240	83	83	114	114	173	173	103	103	144	144	150	150	150	150	138	138	143	143	191	191	152	152	221	221	151	151	141	141	128	128	116	116
189	N 71-3-3	78	78	230	230	87	87	158	158	183	183	264	264	226	226	240	254	83	83	116	116	185	185	103	113	144	144	150	150	141	141	120	120	143	143	167	167	152	152	219	219	151	151	139	139	136	136	120	120
190	N 78-1-1	80	80	238	238	91	91	158	158	157	157	266	266	226	226	240	240	80	80	114	114	187	187	103	103	146	146	150	150	152	152	120	138	143	143	167	167	152	152	217	217	151	151	141	141	132	132	116	116
191	N 78-2-1	117	117	238	238	91	91	158	158	157	157	266	266	226	226	242	242	83	83	114	114	181	181	103	103	146	146	150	150	152	152	138	138	143	143	167	167	152	152	219	219	151	151	141	141	136	136	116	116
192	N 78-3-1	80	80	238	238	91	91	158	158	157	157	266	266	226	226	238	238	80	80	114	114	187	187	103	103	146	146	150	150	152	152	120	120	141	141	167	167	152	152	217	217	151	151	141	141	136	136	116	116
193	N 111-1-3	80	80	228	228	87	87	158	158	157	157	266	266	226	226	238	238	83	83	114	114	181	181	103	103	144	144	162	162	150	150	138	138	143	143	167	167	150	150	217	217	151	151	141	141	128	128	116	116
194	N 111-3-1	78	78	220	228	87	87	156	156	183	183	266	266	226	230	240	254	98	83	114	114	173	185	103	113	144	144	146	154	141	152	120	140	139	143	167	183	135	174	193	219	151	171	141	123	136	144	120	120
195	N 90-3-1	101	101	228	228	91	91	160	160	157	157	266	266	226	226	240	240	83	83	114	114	181	181	103	103	144	144	0	0	150	150	138	138	143	143	191	191	152	152	223	223	151	151	141	141	128	128	116	116
196	N 87-1-1	97	97	228	228	91	91	156	156	157	157	266	266	226	226	240	240	83	83	114	114	181	181	103	103	144	144	0	0	150	150	138	138	143	143	191	191	152	152	223	223	151	151	141	141	128	128	116	116
197	N 87-3-3	97	97	228	228	87	87	156	156	187	187	266	266	226	226	244	244	83	83	114	114	181	181	103	103	144	144	0	0	150	150	138	138	143	143	167	167	152	152	217	217	151	151	139	139	128	128	116	116
198	N 73-1-1	76	76	238	238	93	93	158	158	157	157	266	266	228	228	244	244	83	83	114	114	185	185	103	103	144	144	150	150	152	152	120	120	143	143	181	181	152	152	215	215	153	153	143	143	136	136	116	116
199	N 73-3-1	76	76	238	238	87	93	158	158	0	0	266	266	228	228	244	244	83	83	114	114	185	185	103	103	144	144	152	152	152	152	120	120	143	143	181	181	152	152	215	215	151	151	143	143	136	136	116	116
200	N 41-2-3	97	97	228	228	91	91	160	160	157	157	266	266	226	226	242	242	83	83	114	114	181	181	103	103	144	144	0	0	150	150	138	138	143	143	191	191	152	152	221	221	151	151	141	141	128	128	116	116
201	N 41-3-2	97	97	228	228	91	91	160	160	157	157	266	266	226	226	240	240	83	83	114	114	181	181	103	103	144	144	0	0	150	150	138	138	143	143	191	191	152	152	223	223	151	151	141	141	128	128	116	116
202	N 63-2-3	103	103	236	236	91	91	158	158	157	157	264	264	226	226	244	244	83	83	114	114	181	181	103	103	146	146	154	154	150	150	138	138	145	145	183	183	152	152	221	221	151	151	141	141	144	144	118	118
203	N 37-1-3	103	103	236	236	87	87	158	158	157	157	264	264	226	226	238	238	83	83	114	114	160	160	103	103	144	144	154	154	152	152	138	138	147	147	183	183	152	152	215	215	151	151	141	141	136	136	116	116
204	N 37-2-1	76	76	222	222	87	87	158	158	157	157	266	266	226	226	238	238	83	83	114	114	185	185	103	103	144	144	154	154	129	129	140	140	143	143	183	183	152	152	215	215	151	151	141	141	136	136	116	116
205	N 37-3-1	103	103	236	236	83	83	156	156	157	157	264	264	226	226	238	238	83	83	114	114	177	177	103	103	144	144	154	154	135	135	140	140	147	147	183	183	135	135	225	225	151	151	145	145	128	128	116	116
206	N 92-1-1	97	97	228	228	91	91	160	160	157	157	266	266	226	226	242	242	83	83	114	114	181	181	103	103	144	144	0	0	150	150	138	138	143	143	191	191	152	152	221	221	151	151	141	141	128	128	116	116
207	N 24-2-2	80	80	238	238	91	91	158	158	157	157	266	266	228	228	238	238	83	83	114	114	185	185	103	103	144	144	152	152	152	152	120	120	143	143	167	167	152	152	217	217	151	151	139	139	136	136	116	116
208	N 24-1-6	80	80	238	238	91	91	158	158	157	157	266	266	226	226	244	244	83	83	114	114	181	181	123	123	144	144	154	154	141	141	140	140	143	143	167	167	152	152	223	223	151	151	143	143	136	136	116	116
209	N 25-1-1	80	80	238	238	91	91	158	158	157	157	266	266	228	228	242	242	83	83	114	114	181	181	103	103	144	144	158	158	141	141	138	138	143	143	167	167	141	141	217	217	151	151	139	139	136	136	116	116
210	N 24-1-4	80	80	238	238	91	91	158	158	157	157	266	266	228	228	242	242	83	83	114	114	181	181	103	103	144	144	154	154	141	141	138	138	143	143	167	167	152	152	217	217	0	0	139	139	136	136	116	116
211	Haginomae Mochi	82	82	220	220	93	93	154	154	157	157	270	270	228	228	254	254	125	125	114	114	175	175	157	157	146	146	146	146	118	118	130	130	135	135	189	189	131	131	195	195	171	171	169	169	128	128	112	112
212	Kotobuki Mochi	80	80	220	220	95	95	154	154	157	157	270	270	228	228	254	254	116	116	114	114	173	173	169	169	152	152	148	148	118	118	130	130	135	135	189	189	131	131	195	195	175	175	173	173	128	128	112	112
213	Kinastano	80	80	220	220	95	95	154	154	157	157	270	270	228	228	252	252	116	116	114	114	173	173	141	141	148	148	154	154	118	118	140	140	135	135	181	181	131	139	191	191	169	169	179	179	128	128	112	112
214	Unnamed	0	0	220	220	91	91	154	154	157	157	270	270	228	228	252	252	110	122	114	114	185	185	161	161	148	148	144	144	118	118	140	140	135	135	179	179	131	131	191	191	171	171	153	153	130	130	112	112
215	DA 13	82	82	238	238	93	93	154	154	157	157	266	266	226	226	252	252	116	116	114	114	181	181	121	121	146	146	146	146	152	152	130	130	143	143	183	183	133	133	193	193	155	155	119	119	128	128	112	112
216	Pankhari 203	72	72	220	220	83	83	154	154	157	157	270	270	226	226	238	238	95	95	120	120	179	179	113	113	144	144	148	148	126	126	120	120	143	143	183	183	131	131	193	193	153	153	119	119	144	144	112	112
217	Makalioka-34	113	113	236	236	91	91	158	158	157	157	266	266	226	226	238	238	83	83	116	116	183	183	103	103	146	146	144	144	154	154	120	120	143	143	183	183	150	150	219	219	151	151	141	141	136	136	116	116
218	N 22	84	84	238	238	83	83	158	158	171	171	264	264	230	230	236	236	83	83	0	0	173	173	109	109	148	148	162	162	150	150	120	120	139	139	185	185	150	150	197	197	153	153	119	119	144	144	116	116
219	T 1	84	84	240	240	93	93	158	158	171	171	266	266	230	230	236	236	0	0	120	120	173	173	109	109	142	142	156	156	141	141	120	120	139	139	183	183	141	141	193	193	153	153	119	119	144	144	114	114
220	Bamoia 341	117	117	228	228	83	83	158	158	171	171	264	264	226	226	236	236	83	83	120	120	185	185	103	103	154	154	146	146	150	150	140	140	143	143	185	185	146	156	195	195	151	151	119	119	136	136	116	116
221	Kalukantha	72	72	238	238	87	87	158	158	185	185	266	266	228	228	238	238	92	92	116	116	156	156	103	103	144	144	154	154	129	129	140	140	143	143	191	191	152	152	193	193	151	151	0	0	136	136	116	116
222	Kiang-Chou-Chiu	99	99	236	236	87	87	158	158	157	157	264	264	226	226	238	238	83	83	116	116	163	163	119	119	144	144	154	154	129	129	140	140	143	143	191	191	156	156	217	217	151	151	141	141	136	136	116	116
223	Som Cau 70A	72	72	236	236	83	83	158	158	157	157	266	266	0	0	242	242	80	80	116	116	163	163	103	103	144	144	136	136	126	126	140	140	143	143	191	191	154	154	215	215	151	151	141	141	128	128	116	116
224	Gie 57	72	72	238	238	83	83	158	158	185	185	266	266	228	228	242	242	80	80	116	116	179	179	145	145	146	146	136	136	126	126	138	138	143	143	183	183	137	137	215	215	151	151	141	141	142	142	116	116
225	Hsia-Chioh-Keh-Tu	103	103	236	236	91	91	158	158	157	157	266	266	226	226	236	236	74	74	116	116	160	160	109	109	144	144	152	152	123	123	120	120	141	141	193	193	154	154	213	213	151	151	139	139	132	132	116	116
226	Macan Binundok	72	72	238	238	91	91	154	154	179	179	270	270	226	226	242	242	83	83	116	116	160	160	103	103	144	144	136	136	135	135	140	140	135	135	183	183	152	152	209	209	151	151	143	143	132	132	112	112
227	Hu Lo Tao	90	90	220	220	95	95	154	154	157	157	270	270	228	228	256	256	125	125	114	114	177	177	147	147	146	146	146	146	118	118	130	130	139	139	189	189	131	131	193	193	173	173	179	179	128	128	112	112
228	Dhola Aman	103	103	238	238	91	91	158	158	157	157	264	264	226	226	238	238	80	80	116	116	163	163	103	103	144	144	158	158	152	152	138	138	139	139	167	167	152	152	217	217	151	151	141	141	144	144	116	116
229	DV85	78	78	238	238	93	93	158	158	171	171	264	264	226	226	240	240	83	83	118	118	156	156	113	113	142	142	146	146	129	129	0	0	143	143	183	183	150	150	193	193	145	145	119	119	132	132	116	116
230	JC101	72	72	238	238	97	97	154	154	157	157	266	266	226	226	244	244	83	83	114	114	179	179	121	121	146	146	148	148	126	126	0	0	143	143	183	183	133	133	193	193	155	155	119	119	128	128	112	112
231	Padi Boenor	82	82	220	220	91	91	154	154	157	157	270	270	226	226	252	252	116	116	114	114	183	183	149	149	146	146	154	154	118	118	140	140	135	135	179	179	131	131	191	191	169	169	151	151	130	130	112	112
232	Maintmolotsy 1226	82	82	220	220	91	91	154	154	0	0	270	270	228	228	258	258	122	122	114	114	173	173	139	139	150	150	156	156	118	118	140	140	135	135	179	179	135	135	191	191	169	169	161	161	128	128	112	112
233	ARC 7229	78	78	236	236	93	93	154	154	157	157	268	268	228	228	240	240	116	116	114	114	179	179	115	115	148	148	146	146	150	150	0	0	135	135	187	187	131	131	193	193	155	155	121	121	128	128	112	112
234	ARC 10497	72	72	220	220	93	93	154	154	171	171	270	270	228	228	240	240	113	113	114	114	179	179	121	121	146	146	152	152	152	152	130	130	143	143	179	179	131	131	193	193	155	155	119	119	128	128	112	112
235	Kitrana 508	80	80	236	236	87	87	158	158	157	157	266	266	226	226	238	238	83	83	116	116	183	183	103	103	146	146	154	154	154	154	120	120	143	143	183	183	152	152	217	217	151	151	141	141	128	128	116	116
236	Dom Sofid	82	82	220	220	89	89	154	154	157	157	270	270	226	226	238	238	125	125	114	114	181	181	119	119	148	148	148	148	126	126	120	120	143	143	189	189	139	139	0	0	157	157	119	119	128	128	0	0
237	Domzard	78	78	220	220	83	83	158	158	157	157	264	264	226	226	238	238	128	128	120	120	175	175	119	119	148	148	146	146	126	126	120	120	143	143	189	189	131	131	193	193	155	155	183	183	128	128	116	116
238	Taothabi	82	82	236	236	83	83	154	154	171	171	266	266	226	226	236	236	83	83	114	114	173	173	117	117	148	148	0	0	150	150	120	120	143	143	185	185	154	154	193	193	153	153	119	119	144	144	112	112
239	LAC 23	84	84	220	238	91	91	154	154	157	157	270	264	226	228	242	242	83	83	114	120	173	181	113	113	142	144	154	154	150	150	120	136	145	145	179	191	139	139	197	225	145	151	141	141	132	136	116	116
240	RT 1031-69	84	84	220	220	91	91	154	154	157	157	270	270	228	228	246	246	116	116	114	114	173	173	137	137	148	148	154	154	152	152	140	140	135	135	183	183	139	139	191	191	169	169	185	185	126	126	112	112
241	Chuan 4	70	70	258	258	93	93	154	154	157	157	266	266	228	228	250	250	116	116	114	114	181	181	125	125	150	150	146	146	138	138	130	130	135	135	187	187	133	133	191	191	177	177	151	151	128	128	116	116
242	Khao Gaew	72	72	236	236	91	91	158	158	157	157	266	266	226	226	238	238	83	83	116	116	160	160	103	103	142	142	156	156	154	154	142	142	145	145	167	167	152	152	215	215	151	151	143	143	128	128	116	116
243	Khao Hawm	80	80	238	238	93	93	160	160	157	157	270	270	228	228	238	238	83	83	116	116	160	160	103	103	142	142	136	136	154	154	140	140	145	145	185	185	166	166	217	217	151	151	143	143	132	132	116	116
244	Miriti	84	84	236	236	93	93	158	158	173	173	266	266	226	226	256	256	80	80	120	120	177	177	109	109	148	148	162	162	129	129	120	120	0	0	179	179	141	141	197	197	155	155	119	119	146	146	116	116
245	Baran Boro	78	78	228	228	93	93	156	156	171	171	264	264	226	226	238	238	92	92	118	118	156	156	115	115	158	158	146	146	129	129	120	120	139	139	187	187	156	156	197	197	153	153	119	119	144	144	116	116
246	Rayada 16-03	72	72	238	238	83	87	154	156	163	163	270	270	226	226	242	254	83	83	0	0	154	160	109	127	142	142	136	146	0	0	0	0	143	143	167	191	133	150	217	217	145	151	143	143	132	132	116	112
247	R 16-07	82	82	220	220	93	93	154	154	159	159	266	266	226	226	254	254	116	116	114	114	152	152	125	125	134	134	146	146	150	150	140	140	141	141	185	185	133	133	189	189	145	145	119	119	134	134	112	112
248	Darmali	82	82	226	226	93	93	154	154	157	157	270	270	228	228	256	256	80	80	114	114	173	173	115	115	148	148	146	146	152	152	120	120	135	135	181	181	131	131	193	193	175	175	165	165	128	128	112	112
249	Leung Pratew	72	72	236	236	87	87	158	158	185	185	266	266	226	226	242	242	83	83	116	116	181	181	103	103	142	142	154	154	154	154	124	124	145	145	167	167	154	154	231	231	151	151	151	151	132	132	116	116
250	Basmati 1	72	72	220	220	83	83	154	154	157	157	264	264	226	226	238	238	80	80	114	114	181	181	119	119	148	148	142	142	129	129	120	120	143	143	185	185	133	133	193	193	159	159	177	177	128	128	112	112
251	Chahora 144	72	72	220	220	83	83	154	154	171	171	264	264	226	226	238	238	116	116	114	114	173	173	121	121	148	148	148	148	129	129	120	120	0	0	183	183	131	131	193	193	157	157	187	187	128	128	112	112
252	Jhona 26	72	72	238	238	93	93	158	158	171	171	266	266	230	230	236	236	83	83	120	120	173	173	109	109	148	148	148	148	132	132	120	120	143	143	183	183	141	141	197	197	155	155	119	119	146	146	116	116
253	Champa Tong 54	115	115	238	238	87	87	158	158	185	185	266	266	226	226	242	242	83	83	116	116	183	183	103	103	142	142	136	136	154	154	0	0	137	137	167	167	154	154	219	219	151	151	141	141	132	132	116	116
254	IR 36	105	105	236	236	93	93	158	158	185	185	264	264	226	226	238	238	83	83	116	116	185	185	103	103	144	144	162	162	152	152	138	138	143	143	183	183	154	154	225	225	151	151	145	145	144	144	120	120
255	Tchampa	82	82	220	220	93	93	154	154	157	157	270	270	226	226	238	238	92	92	114	114	181	181	121	121	148	148	0	0	126	126	120	120	143	143	189	189	131	131	191	191	155	155	119	119	128	128	112	112
256	Abri	72	72	220	220	93	93	154	154	171	171	270	270	226	226	238	238	119	119	114	114	179	179	115	115	146	146	156	156	152	152	120	120	143	143	179	179	131	131	193	193	155	155	119	119	128	128	116	112
257	Phudugey	72	72	220	220	89	89	154	154	171	171	264	264	228	228	238	238	83	83	114	114	152	152	121	121	146	146	154	154	152	152	130	130	143	143	187	187	133	133	193	193	155	155	119	119	128	128	112	112
258	Dular	72	72	238	238	99	99	158	158	171	171	264	264	228	228	240	240	83	83	120	120	165	165	109	109	142	142	156	156	138	138	120	120	145	145	183	183	146	146	207	207	145	145	119	119	142	142	112	112
259	Peta	105	105	236	236	87	87	158	158	185	185	264	264	228	228	242	242	83	83	116	116	181	181	103	103	146	146	152	152	152	152	140	140	145	145	183	183	150	150	225	225	151	151	145	145	144	144	116	116
260	Baber	82	82	220	220	91	91	154	154	157	157	270	270	228	228	260	260	131	131	114	114	179	179	143	143	148	148	140	140	118	118	130	130	135	135	179	179	131	131	193	193	177	177	173	173	128	128	112	112
261	Matia Aman 53-13	70	70	220	220	91	91	154	154	157	157	270	270	228	228	254	254	116	116	114	114	173	173	183	183	146	146	146	146	118	118	140	140	135	135	189	189	131	131	195	195	163	163	167	167	128	128	112	112
262	Aichi Asahi	84	84	220	220	83	83	160	160	157	157	270	270	226	226	252	252	122	122	114	114	154	154	119	119	134	134	148	148	150	150	136	136	141	141	187	187	133	133	191	191	145	145	177	177	134	134	116	116
263	Gotak Gatik	117	117	236	236	87	87	158	158	171	171	270	270	226	226	254	254	125	125	114	114	0	0	153	153	150	150	150	150	141	141	142	142	143	143	191	191	152	152	191	191	151	151	175	175	136	136	118	118
264	Kalamkati	78	78	236	236	83	83	158	158	185	185	266	266	226	226	242	242	83	83	116	120	160	160	103	103	148	148	156	156	150	150	138	138	145	145	183	183	141	141	193	223	153	153	119	119	128	128	114	114
265	Lal Aman	72	72	238	238	87	87	158	158	157	157	266	266	228	228	238	238	83	83	116	116	163	163	103	103	148	148	158	158	129	129	140	140	139	139	191	191	150	150	215	215	151	151	143	143	136	136	116	116
266	Goai	78	78	238	238	83	83	156	156	171	171	264	264	226	226	236	236	83	83	120	120	173	173	115	115	148	148	150	150	129	129	120	120	145	145	185	185	154	154	193	193	153	153	119	119	144	144	116	116
267	Guan-Yin-Tsan	103	103	236	236	87	87	154	154	185	185	266	266	226	226	244	244	83	83	116	116	163	163	103	103	144	144	156	156	152	152	140	140	145	145	181	181	150	150	215	215	151	151	143	143	136	136	116	116
268	Basmati 217	72	72	220	220	83	83	154	154	171	171	264	264	226	226	236	236	116	116	114	114	181	181	119	119	148	148	148	148	129	129	120	120	143	143	183	183	133	133	193	193	153	153	177	177	128	128	112	112
269	Chodongji	82	82	220	220	95	95	154	154	157	157	270	270	228	228	252	252	116	116	114	114	177	177	173	173	146	146	146	146	118	118	130	130	135	135	189	189	131	131	195	195	177	177	165	165	128	128	112	112
270	Baghlani Nangarhar	0	0	220	220	91	91	154	154	157	157	270	270	228	228	260	260	125	125	114	114	177	177	163	163	146	146	146	146	0	0	130	130	135	135	189	189	131	131	195	195	171	171	161	161	128	128	112	112
271	Ghati Kamma Nangarhar	84	84	228	228	83	83	158	158	171	171	264	264	226	226	236	236	92	92	120	120	165	165	109	109	152	152	148	148	135	135	120	120	139	139	187	187	143	143	193	193	153	153	119	119	144	144	114	114
272	Basmati Lamo	72	72	220	220	83	83	154	154	157	157	264	264	226	228	238	238	122	122	114	114	160	179	117	113	146	146	148	152	129	129	120	120	143	153	185	185	129	129	191	191	157	157	119	119	128	128	118	118
273	Chhote Dhan	72	72	236	236	93	93	154	154	169	169	264	264	226	226	238	238	92	92	114	114	179	179	121	121	146	146	150	150	154	154	130	130	143	143	187	187	131	131	193	193	155	155	119	119	128	128	112	112
274	Karavala Kochuvithu	80	80	228	228	87	87	158	158	185	185	266	266	228	228	242	242	83	83	114	114	185	185	103	103	144	144	154	154	138	138	140	140	143	143	167	167	152	152	217	217	151	151	141	141	136	136	116	116
275	Kochuvithu	80	80	228	228	87	87	158	158	185	185	266	266	228	228	244	244	83	83	114	114	185	185	103	103	144	144	154	154	138	138	140	140	143	143	167	167	152	152	219	219	151	151	141	141	136	136	116	116
276	Mundakan	78	78	236	236	91	91	158	158	185	185	266	266	228	228	242	242	83	83	114	114	169	169	103	103	144	144	156	150	150	150	140	140	141	141	183	183	154	154	217	217	151	151	141	141	128	128	120	120
277	Pokkali	80	80	228	228	87	87	158	158	185	185	266	266	226	226	238	238	83	83	114	114	185	185	113	113	146	146	152	152	152	152	120	120	139	139	191	191	141	141	227	227	151	151	141	141	130	130	120	120
278	PTB 4	78	78	236	236	87	87	158	158	157	157	266	266	228	228	238	238	83	83	114	114	160	160	103	103	142	142	158	158	154	154	140	140	141	141	183	183	152	152	219	219	151	151	141	141	128	128	118	118
279	PTB 5	80	80	238	238	87	87	158	158	171	171	266	266	226	226	238	238	83	83	114	114	185	185	125	125	144	144	152	152	152	152	140	140	143	143	181	181	154	154	217	217	151	151	141	141	136	136	116	116
280	PTB 8	78	78	238	238	93	93	158	158	171	171	266	266	226	226	238	238	83	83	114	114	181	181	103	103	146	146	152	152	152	152	138	138	143	143	183	183	152	152	195	195	151	151	141	141	144	144	116	116
281	PTB 14	109	109	238	238	91	91	158	158	157	157	266	266	228	228	244	244	83	83	114	114	181	181	103	103	144	144	154	154	152	152	138	138	143	143	183	183	152	152	195	195	151	151	141	141	136	136	116	116
282	PTB 18	78	78	236	236	83	83	158	158	157	157	266	266	228	228	238	238	83	83	114	114	160	160	103	103	144	144	148	148	150	150	140	140	143	143	183	183	152	152	215	215	145	145	141	141	132	132	120	120
283	PTB 19	72	72	228	228	87	87	158	158	157	157	266	266	228	228	238	238	83	83	114	114	160	160	103	103	144	144	148	148	150	150	140	140	143	143	183	183	154	154	215	215	153	153	147	147	132	132	116	116
284	PTB 21	78	78	236	236	83	83	158	158	157	157	266	266	226	226	238	238	83	83	114	114	181	181	103	103	144	144	154	154	150	150	140	140	141	141	183	183	152	152	217	217	151	151	141	141	128	128	112	112
285	PTB 22	80	80	238	238	91	91	158	158	157	157	266	266	228	228	242	242	83	83	114	114	185	185	103	103	144	144	152	152	152	152	138	138	143	143	181	181	152	152	195	195	151	151	141	141	136	136	116	116
286	PTB 24	80	80	238	238	91	91	158	158	157	157	266	266	228	228	242	242	92	92	114	114	183	183	103	103	144	144	154	154	147	147	138	138	143	143	167	167	154	154	193	193	151	151	141	141	136	136	118	118
287	PTB 25	80	80	238	238	91	91	158	158	157	157	266	266	226	226	242	242	83	83	114	114	185	185	101	101	144	144	154	154	147	147	138	138	143	143	167	167	154	154	213	213	151	151	143	143	136	136	116	116
288	PTB 26	78	78	238	238	91	91	158	158	157	157	266	266	228	228	244	244	83	83	114	114	181	181	103	103	144	144	156	156	150	150	120	120	143	143	183	183	154	154	195	195	151	151	141	141	130	130	116	116
289	PTB 27	78	78	236	236	87	87	158	158	185	185	266	266	228	228	242	242	83	83	114	114	175	175	103	103	144	144	154	154	150	150	140	140	143	143	183	183	150	150	215	215	145	145	141	141	128	128	116	116
290	PTB 34	78	78	236	236	87	87	158	158	185	185	266	266	228	228	242	242	83	83	114	114	175	175	103	103	144	144	154	154	150	150	140	140	143	143	183	183	150	150	215	215	145	145	141	141	128	128	116	116
291	Chembavu	80	80	236	236	83	83	158	158	157	157	266	266	226	226	238	238	83	83	114	114	160	160	103	103	146	146	156	156	154	154	140	140	141	141	183	183	154	154	217	217	151	151	141	141	132	132	120	120
292	Chitteni	78	78	236	236	83	83	158	158	185	185	270	270	226	226	238	238	83	83	114	114	160	160	101	101	144	144	156	156	150	150	140	140	141	141	183	183	152	152	219	219	145	145	141	141	140	140	116	116
293	Guddae nellu	78	78	238	238	91	91	158	158	157	157	266	266	228	228	238	238	92	92	114	114	185	185	103	103	156	156	160	160	135	135	138	138	139	139	183	183	152	152	193	193	151	151	143	143	132	132	120	120
294	Kuttichirayadi	103	103	236	236	87	87	158	158	157	157	266	266	228	228	238	238	83	83	114	114	160	160	103	103	148	148	150	150	141	154	140	140	143	143	183	183	152	152	225	225	153	153	141	141	128	128	112	112
295	Kurukken Chitteni	78	78	236	236	87	87	158	158	185	185	266	266	0	0	242	242	83	83	114	114	175	175	103	103	144	144	154	154	150	150	140	140	143	143	183	183	150	150	215	215	145	145	141	141	128	128	116	116
296	Kazhama	101	101	238	238	91	91	158	158	157	157	266	266	228	228	244	244	83	83	114	114	181	181	103	103	144	144	150	150	152	152	120	120	143	143	183	183	152	152	213	213	151	151	141	141	132	132	116	116
297	Kururai	115	115	238	238	93	93	158	158	157	157	266	266	226	226	238	238	83	83	114	114	181	181	103	103	144	144	148	148	144	144	138	138	143	143	183	183	152	152	217	217	153	153	143	143	132	132	116	116
298	Thekkan Cheera	80	80	228	228	91	91	158	158	157	157	266	266	226	226	242	242	83	83	114	114	181	181	103	103	144	144	156	156	150	150	138	138	141	141	167	167	152	152	221	221	159	159	141	141	138	138	118	118
299	Nadan Chitteni	80	80	236	236	83	83	158	158	185	185	270	270	226	226	238	238	83	83	114	114	160	160	103	103	144	144	154	154	154	154	140	140	143	143	183	183	154	154	217	217	145	145	141	141	128	128	116	116
300	Vellari Valen	78	78	236	236	87	87	158	158	157	157	266	266	226	226	238	238	83	83	114	114	160	160	103	103	146	146	158	158	154	154	140	140	141	141	183	183	152	152	217	217	145	145	141	141	128	128	118	118
301	Kunju Nellu	82	82	236	236	93	93	154	154	157	157	266	266	230	230	238	238	125	125	112	112	179	179	123	123	146	146	146	146	129	129	130	130	143	143	189	189	131	131	193	193	153	153	121	121	144	144	112	112
302	Kunji Kaima	115	115	238	238	91	91	158	158	157	157	266	266	226	226	242	242	83	83	114	114	173	173	113	113	150	150	154	154	138	138	120	120	145	145	181	181	152	152	217	217	151	151	145	145	132	132	116	116
303	Panjarakannan	78	78	238	238	91	91	158	158	157	157	266	266	228	228	238	238	83	83	114	114	181	181	103	103	144	144	150	150	150	150	138	138	143	143	183	183	154	154	217	217	151	151	141	141	130	130	116	116
304	Malakari Adukkan	113	113	238	238	91	91	158	158	157	157	266	266	226	226	238	238	83	83	116	116	185	185	103	103	144	144	150	150	152	152	138	138	143	143	183	183	152	152	215	215	151	151	141	141	132	132	136	136
305	Athikkarai	72	72	228	228	87	87	158	158	157	157	266	266	228	228	238	238	83	83	114	114	163	163	103	103	144	144	150	150	154	154	140	140	141	141	183	183	150	150	215	215	153	153	145	145	128	128	116	116
306	Mavilen	113	113	238	238	91	91	158	158	157	157	266	266	228	228	238	238	83	83	114	114	185	185	103	103	142	142	152	152	152	152	136	136	143	143	181	181	154	154	217	217	151	151	141	141	136	136	116	116
307	Kozhivalen	107	107	238	238	91	91	158	158	157	157	266	266	226	226	238	238	83	83	116	116	183	183	103	103	144	144	150	150	152	152	142	142	143	143	183	183	152	152	217	217	151	151	141	141	130	130	120	120
308	Mullen Channa	105	105	238	238	91	91	158	158	157	157	270	270	226	226	238	238	83	83	114	114	156	156	113	113	146	146	154	154	152	152	120	120	141	141	185	185	152	152	215	215	151	151	139	139	144	144	116	116
309	Raja Anna	78	78	236	236	93	93	154	154	157	157	270	270	226	226	238	238	92	92	112	112	179	179	113	113	146	146	146	146	150	150	120	120	143	143	167	167	131	131	195	195	155	155	119	119	128	128	112	112
310	Chennellu	107	107	238	238	83	83	158	158	171	171	270	270	226	226	238	238	83	83	114	114	181	181	103	103	146	146	146	146	135	135	120	120	143	143	185	185	152	152	233	233	151	151	141	141	132	132	118	118
311	Chettuveliyen	72	72	238	238	91	91	158	158	157	157	270	270	226	226	238	238	83	83	114	114	181	181	103	103	146	146	152	152	152	152	146	146	145	145	167	167	150	150	217	217	151	151	147	147	146	146	118	118
312	Mara Thondi	105	105	238	238	83	83	158	158	157	157	270	270	226	226	238	238	83	83	114	114	181	181	103	103	146	146	152	152	135	135	120	120	143	143	185	185	152	152	233	233	151	151	141	141	144	144	118	118
313	Adukkan	107	107	236	236	83	83	158	158	157	157	270	270	226	226	244	244	83	83	114	114	181	181	103	103	146	146	152	152	150	150	138	138	145	145	183	183	152	152	225	225	151	151	141	141	144	144	120	120
314	Adukkan Cherumani	107	107	238	238	83	83	158	158	157	157	270	270	226	226	240	240	83	83	114	114	185	185	113	113	146	146	156	156	135	135	120	120	139	139	185	185	152	152	225	225	151	151	141	141	132	132	120	120
315	Mallikkuruva	97	97	238	238	83	83	158	158	157	157	270	270	226	226	242	242	83	83	114	114	185	185	103	103	146	146	156	156	135	135	120	120	139	139	191	191	152	152	225	225	151	151	143	143	132	132	116	116
316	Punnaden Thondi	109	109	238	238	83	83	158	158	157	157	270	270	226	226	242	242	83	83	114	114	181	181	113	113	146	146	150	150	152	152	120	120	143	143	167	167	152	152	219	219	151	151	141	141	144	144	120	120
317	Valcha	72	72	238	238	91	91	158	158	155	155	266	266	226	226	242	242	83	83	114	114	181	181	103	103	144	144	150	150	147	147	140	140	145	145	167	167	156	156	221	221	151	151	145	145	144	144	118	118
318	Kunju Kunju	103	103	236	236	93	93	158	158	157	157	264	264	226	226	238	238	83	83	114	114	185	185	103	103	144	144	154	154	152	152	120	120	147	147	183	183	154	154	217	217	151	151	141	141	144	144	118	118
319	Karutha Itty	78	78	236	236	83	83	156	156	157	157	270	270	226	226	238	238	83	83	114	114	160	160	103	103	144	144	148	148	152	152	140	140	145	145	185	185	156	156	215	215	145	145	141	141	128	128	118	118
320	Cheriya Thondi	105	105	238	238	83	83	158	158	157	157	270	270	226	226	242	242	83	83	114	114	183	183	103	103	146	146	154	154	154	154	120	120	139	139	191	191	152	152	225	225	151	151	143	143	144	144	116	116
321	Valia Thondi	80	80	238	238	83	83	158	158	157	157	270	270	226	226	242	242	83	83	114	114	181	181	103	103	146	146	156	156	132	132	140	140	143	143	185	185	152	152	219	219	151	151	139	139	144	144	116	116
322	Thonnooran	82	82	238	238	87	87	158	158	157	157	266	266	226	226	242	242	83	83	114	114	181	181	103	103	144	144	154	154	150	150	144	144	143	143	181	181	152	152	221	221	151	151	143	143	136	136	116	116
323	Chettadi	80	80	236	236	87	87	158	158	157	157	266	266	226	226	238	238	83	83	114	114	169	169	103	103	144	144	150	150	138	138	140	140	143	143	183	183	154	154	221	221	151	151	145	145	132	132	120	120
324	Kattamodan	80	80	238	238	93	93	158	158	157	157	266	266	228	228	238	238	83	83	114	114	181	181	103	103	144	144	156	156	152	152	138	138	143	143	183	183	141	141	217	217	151	151	141	141	136	136	116	116
325	Chenkazhama	103	103	236	236	93	93	158	158	157	157	266	266	226	226	238	238	83	83	114	114	181	181	103	103	144	144	154	154	152	152	138	120	147	147	183	183	154	154	217	217	151	151	141	141	144	144	116	116
326	Vellakazhama	99	99	238	238	93	93	158	158	157	157	266	266	226	226	242	242	83	83	114	114	181	181	103	103	144	144	156	156	152	152	138	138	143	143	183	183	152	152	217	217	151	151	141	141	136	136	116	116
327	Vettuveri	103	103	236	236	83	83	158	158	157	157	266	266	226	226	238	238	83	83	114	114	181	181	103	103	144	144	154	154	152	152	138	138	147	147	183	183	154	154	217	217	151	151	141	141	144	136	116	116
328	Vellariyen	72	72	236	236	87	87	158	158	157	157	266	266	228	228	238	238	83	83	114	114	163	163	103	103	146	146	154	154	154	154	140	140	145	145	183	183	156	156	217	217	145	145	147	147	128	128	118	118
329	Kokkan vella	80	80	236	236	87	87	158	158	157	157	264	264	226	226	238	238	83	83	114	114	160	160	103	103	144	144	154	154	150	150	134	142	143	143	183	183	152	152	217	217	151	151	143	153	132	132	122	122
330	Nairu Cheera	78	78	236	236	87	87	158	158	185	185	266	266	228	228	242	242	83	83	114	114	160	160	103	103	144	144	154	154	150	150	140	140	143	143	183	183	150	150	215	215	145	145	141	141	128	128	116	116
331	Kuttaden	80	80	236	236	87	87	158	158	173	173	264	264	228	228	238	238	83	83	114	114	160	160	103	103	144	144	152	152	138	138	140	140	143	143	183	183	152	152	215	215	153	153	141	141	128	132	122	116
332	Kodiyen	76	76	236	236	95	95	158	158	157	157	266	266	226	226	238	238	83	83	114	114	181	181	103	103	144	144	156	156	138	138	140	140	139	139	183	183	150	150	217	217	153	153	145	145	132	132	112	112
333	Vetteri Yellow	80	80	238	238	91	91	158	158	171	171	266	266	226	226	238	238	83	83	114	114	160	160	123	123	144	144	150	150	152	152	140	140	143	143	183	183	152	152	217	217	151	151	139	139	136	136	116	116
334	Aryan	80	80	238	238	87	87	158	158	171	171	266	266	226	226	238	238	83	83	114	114	187	187	103	103	144	144	152	152	152	152	138	138	143	143	183	183	154	154	217	217	151	151	145	145	136	136	116	116
335	Cheera	84	84	238	238	93	93	158	158	157	157	270	270	226	226	240	240	92	92	112	112	179	179	119	119	148	148	146	146	150	150	140	140	149	149	183	183	133	133	193	193	155	155	119	119	128	128	112	112
336	Ponnaryan	103	103	228	228	91	91	158	158	157	157	264	264	226	226	242	242	83	83	114	114	181	181	103	103	146	146	154	154	147	147	138	138	143	143	183	183	152	152	225	225	151	151	145	145	128	128	116	116
337	Thekkan chitteni	78	78	236	236	83	83	158	158	185	185	266	266	228	228	242	242	83	83	114	114	175	175	103	103	144	144	154	154	150	150	140	140	143	143	185	185	150	150	215	215	145	145	141	141	128	128	120	120
338	Velutha chitteni	78	78	236	236	87	87	158	158	185	185	266	266	228	228	242	242	83	83	114	114	175	175	103	103	144	144	154	154	150	150	140	140	143	143	183	183	150	150	215	215	145	145	141	141	128	128	116	116
339	Cherundam Paandi	72	72	236	236	87	87	158	158	185	185	266	266	228	228	236	236	83	83	114	114	183	183	119	119	142	142	152	152	154	154	140	140	147	147	183	183	152	152	219	219	151	151	143	143	144	144	116	116
340	Kodukan Vithu	72	72	236	236	87	87	158	158	185	185	264	264	228	228	242	242	83	83	114	114	160	160	101	101	146	146	154	154	150	150	140	140	145	145	183	183	158	158	217	217	145	145	143	143	132	132	116	116
341	Kaima	72	72	236	236	93	93	158	158	157	157	270	270	226	226	244	244	92	92	112	112	179	179	125	125	148	148	148	148	129	129	140	140	143	143	189	189	131	131	193	193	155	155	119	119	128	128	112	112
342	Kundipullu	82	82	236	236	95	95	158	158	157	157	266	266	230	230	238	238	125	125	112	112	179	179	119	119	148	148	148	148	150	150	130	130	143	143	189	189	131	131	191	191	155	155	121	121	132	132	120	120
343	Bengi	76	76	236	236	87	87	158	158	157	157	266	266	228	228	238	238	80	80	114	114	163	163	103	103	144	144	156	156	154	154	138	138	143	143	183	183	154	154	219	219	153	153	141	141	128	144	116	116
344	Mathakaima	82	82	236	236	95	95	158	158	157	157	266	266	230	230	238	238	125	125	112	112	179	179	121	121	148	148	146	146	150	150	130	130	143	143	191	191	131	131	193	193	153	153	123	123	144	144	112	116
345	Kuruva	72	72	236	236	83	83	158	158	185	185	264	264	226	226	238	238	83	83	114	114	181	181	103	103	144	144	154	154	154	154	138	138	145	145	167	167	152	152	225	225	151	151	145	145	132	132	116	116
346	Karutha Chitteni	72	72	236	236	83	83	158	158	157	157	266	266	226	226	238	238	83	83	114	114	181	181	103	103	144	144	148	148	154	154	140	140	141	141	183	183	152	152	215	215	151	151	141	141	128	128	116	116
347	Ittykandappan	72	72	236	236	87	87	158	158	157	157	266	266	226	226	238	238	83	83	114	114	160	160	103	103	146	146	152	152	154	154	140	140	145	145	185	185	152	152	219	219	153	153	145	145	128	128	120	120
348	Vellaponmani	105	105	220	220	87	87	158	158	185	185	266	266	226	226	236	236	83	83	114	114	181	181	103	103	146	146	152	152	152	152	140	140	147	147	183	183	156	156	219	219	151	151	143	143	144	144	116	116
349	Marathoni	72	72	236	236	83	83	158	158	157	157	270	270	226	226	238	238	83	83	114	114	156	156	113	113	146	146	146	146	147	147	120	120	139	139	185	185	152	152	0	0	151	151	141	141	144	144	120	120
350	Idavaka	103	103	236	236	83	83	158	158	157	157	270	270	226	226	238	238	83	83	114	114	156	156	113	113	146	146	156	156	152	152	120	120	139	139	167	167	152	152	227	227	151	151	141	141	144	144	118	118
351	Punjavithu	72	72	228	228	87	87	158	158	157	157	264	264	226	226	238	238	83	83	114	114	160	160	103	103	144	144	148	148	154	154	140	140	139	139	183	183	152	152	217	217	145	145	145	145	128	128	116	116
352	Gandha Nellu	82	82	236	236	95	95	158	158	157	157	266	266	230	230	238	238	125	125	112	112	179	179	121	121	146	146	148	148	150	150	130	130	143	143	189	189	131	131	191	191	153	153	121	121	130	130	112	112
353	Jeerakasala	82	82	238	238	93	93	154	154	157	157	264	264	226	226	238	238	92	92	114	114	179	179	117	117	146	146	146	146	126	126	140	140	143	143	183	183	131	131	193	193	155	155	119	119	128	128	112	112
354	Gandhakasala	80	80	236	236	93	93	154	154	157	157	264	264	226	226	238	238	80	80	114	114	179	179	113	113	144	144	150	150	126	126	120	120	151	151	179	179	131	131	193	193	155	155	119	119	128	128	112	112
355	Brown Gora	84	84	238	238	99	99	158	158	175	175	266	266	226	226	232	232	86	86	118	118	173	173	109	109	142	142	146	146	152	152	120	120	143	143	183	183	152	152	197	197	153	153	119	119	142	142	112	112
356	Dani Gora	84	84	238	238	99	99	158	158	169	169	266	266	226	226	232	232	89	89	118	118	169	169	109	109	142	142	154	154	150	150	120	120	143	143	185	185	152	152	197	197	153	153	119	119	144	144	112	112
357	Atte	103	103	236	236	91	91	158	158	185	185	266	266	226	226	244	244	83	83	114	114	185	185	101	101	144	144	154	154	129	129	140	140	147	147	181	181	152	152	213	213	151	151	141	141	136	136	116	116
358	Kalakeri	78	78	236	236	93	93	158	158	171	171	266	266	226	226	238	238	83	83	118	118	173	173	109	109	144	144	150	150	150	150	120	120	139	139	183	183	141	141	0	0	153	153	119	119	132	132	116	116
359	Black Gora	76	76	238	238	99	99	158	158	171	171	266	266	226	226	232	232	86	86	118	118	173	173	109	109	142	142	146	146	135	135	120	120	143	143	185	185	152	152	199	199	153	153	119	119	144	144	116	116
360	Sathy	78	78	228	228	87	87	158	158	171	171	266	266	230	230	238	238	83	83	118	118	156	156	113	113	150	150	146	146	141	141	120	120	143	143	187	187	156	156	193	193	153	153	119	119	148	148	116	116
361	Haskalma	97	97	236	236	83	83	158	158	185	185	264	264	226	226	244	244	83	83	114	114	160	160	101	101	146	146	154	154	152	152	140	140	143	143	167	167	152	152	225	225	153	153	145	145	132	132	116	116
362	Karhani	78	78	228	228	87	87	158	158	171	171	266	266	230	230	238	238	83	83	118	118	156	156	113	113	150	150	146	146	141	141	120	120	143	143	187	187	156	156	193	193	153	153	119	119	148	148	116	116
363	Sita-sail	72	72	240	240	87	87	158	158	157	157	266	266	228	228	238	238	80	80	114	114	173	173	103	103	146	146	154	154	129	129	120	120	145	145	167	167	150	150	217	217	151	151	143	143	132	132	116	116
364	Gobinda Bhog	72	72	236	236	93	93	158	158	157	157	270	270	226	226	244	244	92	92	112	112	179	179	117	117	148	148	146	146	129	129	140	140	143	143	189	189	131	131	193	193	155	155	119	119	128	128	112	112
365	Nagra	103	103	238	238	87	87	158	158	157	157	266	266	226	226	242	242	83	83	114	114	183	183	115	115	144	144	152	152	129	129	120	120	139	139	191	191	152	152	217	217	153	153	145	145	128	128	116	116
366	Chawnmoni	115	115	236	236	87	87	158	158	157	157	266	266	226	226	238	238	80	80	114	114	160	160	103	103	146	146	136	136	129	129	140	140	143	143	183	183	152	152	217	217	153	153	143	143	132	132	116	116
367	Ravi	105	105	236	236	83	83	156	156	185	185	266	266	230	230	244	244	83	83	118	118	160	160	101	101	144	144	160	160	150	150	140	140	147	147	167	167	152	152	213	213	151	151	145	145	128	128	116	116
368	Asha	80	80	236	236	83	83	158	158	185	185	264	264	226	226	244	244	83	83	114	114	181	181	103	103	144	144	154	154	141	141	138	138	147	147	183	183	152	152	215	215	151	151	141	141	130	130	116	116
369	IR-5	72	72	236	236	87	87	158	158	185	185	266	266	226	226	236	236	83	83	114	114	181	181	109	109	144	144	152	152	132	132	120	120	143	143	185	185	152	152	215	215	151	151	143	143	132	132	116	116
370	Jyothi	80	80	236	236	91	91	158	158	157	157	264	264	226	226	244	244	83	83	114	114	160	160	103	103	146	146	154	154	150	150	138	138	143	143	183	183	152	152	225	225	151	151	141	141	144	144	118	118
371	Makom	103	103	236	236	87	87	158	158	185	185	266	266	228	228	238	238	83	83	114	114	185	185	103	103	152	152	154	154	150	150	140	140	143	143	183	183	154	154	215	215	153	153	141	141	144	144	116	116
372	Phalguna	103	103	236	236	87	87	158	158	185	185	264	264	226	226	242	242	83	83	114	114	181	181	103	103	146	146	152	152	152	152	140	140	147	147	167	167	152	152	219	219	151	151	151	151	144	144	116	116
373	Pothana	103	103	236	236	87	87	158	158	183	183	266	266	226	226	238	238	83	83	116	116	185	185	103	103	144	144	154	154	129	129	120	120	147	147	167	167	152	152	215	215	151	151	141	141	130	130	120	120
374	Surekha	103	103	236	236	83	83	158	158	185	185	264	264	226	226	242	242	83	83	114	114	169	169	103	103	144	144	154	154	129	129	138	138	147	147	167	167	152	152	215	215	151	151	141	141	142	142	116	116
375	TN1	97	97	236	236	83	83	158	158	185	185	266	266	226	226	244	244	83	83	114	114	181	181	101	101	144	144	154	154	150	150	140	140	145	145	181	181	152	152	213	213	151	151	141	141	136	136	116	116
376	Triguna	103	103	236	236	83	83	158	158	185	185	264	264	226	226	244	244	116	116	114	114	181	181	101	101	144	144	152	152	129	129	140	140	145	145	167	167	154	154	195	195	151	151	139	139	136	136	116	116
377	Tulasi	103	103	236	236	89	89	158	158	185	185	266	266	226	226	246	246	83	83	116	116	156	156	101	101	142	142	154	154	150	150	140	140	139	139	167	167	152	152	219	219	151	151	141	141	136	136	116	116
378	Uma	76	76	222	222	87	87	158	158	185	185	266	266	226	226	238	238	83	83	114	114	185	185	103	103	142	142	154	154	129	129	140	140	143	143	183	183	152	152	215	215	151	151	141	141	136	136	116	116
379	Jaya	103	103	236	236	83	83	158	158	157	157	264	264	226	226	244	244	83	83	114	114	181	181	103	103	144	144	154	154	150	150	138	138	147	147	183	183	162	162	233	233	151	151	141	141	136	136	116	116
380	IR-8	103	103	236	236	83	83	158	158	185	185	264	264	226	226	244	244	83	83	114	114	160	160	103	103	144	144	154	154	129	129	138	138	147	147	183	183	152	152	213	213	151	151	141	141	144	144	116	116
381	Sabari	80	80	236	236	91	91	158	158	157	157	264	264	226	226	244	244	83	83	114	114	160	160	103	103	146	146	154	154	150	150	138	138	143	143	183	183	152	152	225	225	151	151	141	141	144	144	118	118
382	Neeraja	103	103	236	236	87	87	158	158	185	185	264	264	228	228	244	244	83	83	114	114	181	181	119	119	146	146	154	154	152	152	140	140	145	145	183	183	154	154	225	225	151	151	145	145	144	144	116	116
383	Swarnaprabha	103	103	236	236	83	83	158	158	185	185	266	266	226	226	238	238	83	83	114	114	183	183	103	103	146	146	152	152	152	152	140	140	145	145	183	183	152	152	215	215	151	151	143	143	138	138	118	118
384	Aswathi	103	103	236	236	91	91	158	158	157	157	264	264	226	226	244	244	83	83	114	114	181	181	103	103	146	146	154	154	150	150	138	138	145	145	183	183	152	152	221	221	151	151	141	141	144	144	118	118
385	Aiswarya	105	105	236	236	83	83	158	158	185	185	264	264	226	226	244	244	83	83	114	114	160	160	103	103	144	144	154	154	129	129	138	138	147	147	183	183	152	152	213	213	151	151	141	141	144	144	116	116
386	Aathira	105	105	236	236	87	87	158	158	185	185	264	264	226	226	244	244	83	83	114	114	160	160	103	103	144	144	154	154	150	150	138	138	145	145	183	183	152	152	213	213	151	151	141	141	144	144	116	116
387	Kairali	103	103	236	236	83	83	158	158	185	185	264	264	226	226	244	244	83	83	114	114	185	185	103	103	144	144	154	154	150	150	138	138	143	143	167	167	152	152	225	225	151	151	145	145	132	132	120	120
388	Chuhatu	82	82	132	220	83	83	152	152	157	157	270	270	230	230	256	256	89	89	112	112	181	181	113	113	144	144	142	142	129	129	120	120	135	135	187	187	135	135	191	191	155	155	119	119	126	126	112	112
389	Jhini	70	70	236	236	83	83	156	156	171	171	266	266	230	230	236	236	92	92	118	118	173	173	111	111	148	148	148	148	141	141	120	120	143	143	183	183	141	141	193	193	155	155	119	119	148	148	116	116
390	Katheri	82	82	226	226	83	83	152	152	157	157	270	270	230	230	256	256	80	80	112	112	177	177	113	113	146	146	146	146	129	129	120	120	135	135	183	183	135	135	193	193	153	153	119	119	116	116	112	112
391	Tapta	72	72	240	240	93	93	156	156	157	157	266	266	230	230	238	238	92	92	118	118	173	173	109	109	146	146	148	148	129	129	120	120	141	141	183	183	152	152	193	193	155	155	119	119	144	144	116	116
392	Sagr mati	99	99	236	236	87	87	156	156	177	177	266	266	226	226	242	242	83	83	114	114	181	181	101	101	142	142	144	144	154	154	140	140	145	145	183	183	152	152	219	219	151	151	151	151	132	132	116	116
393	Fulpatas	86	86	240	240	93	93	156	156	171	171	266	266	230	230	0	0	92	92	118	118	173	173	109	109	148	148	158	158	135	135	120	120	139	139	183	183	141	141	197	197	153	153	119	119	144	144	116	116
394	Kala Dhan	111	111	240	240	93	93	156	156	157	157	266	266	230	230	238	238	92	92	114	114	173	173	109	109	146	146	156	156	129	129	120	120	141	141	183	183	152	152	221	221	155	155	145	145	136	136	116	116
395	Karsai	82	82	220	220	95	95	152	152	157	157	270	270	228	228	256	256	116	116	112	112	175	175	0	0	152	152	146	146	118	118	140	140	135	135	187	187	131	131	195	195	167	167	165	165	126	126	112	112
396	kard	82	82	226	226	83	83	152	152	157	157	270	270	230	230	252	252	92	92	112	112	179	179	113	113	148	148	148	148	129	129	120	120	135	135	171	171	135	135	193	193	155	155	119	119	116	116	112	112
397	Ramjwain	72	72	236	236	83	83	156	156	173	173	266	266	230	230	218	236	80	80	118	118	165	165	109	109	148	148	148	148	141	141	120	120	139	139	185	185	141	141	193	193	153	153	119	119	144	144	116	116
398	Sukara	84	84	234	234	101	101	156	156	157	157	270	270	228	228	198	198	92	92	118	118	173	173	113	113	150	150	164	164	141	141	120	120	139	139	177	177	143	143	221	221	145	145	145	145	144	144	114	114
399	Bohana	82	82	132	220	95	95	152	152	157	157	270	270	228	228	256	256	116	116	112	112	175	175	0	0	152	152	146	146	118	118	140	140	135	135	187	187	131	131	195	195	167	167	165	165	126	126	112	112
400	Gulzag	72	72	238	238	93	93	156	156	157	157	264	264	230	230	236	236	80	80	114	114	173	173	113	113	148	148	170	170	141	141	120	120	143	143	183	183	141	141	193	193	153	153	119	119	146	146	116	116
401	Mushak Buagi	70	70	248	248	91	91	152	152	157	157	266	266	228	228	250	250	116	116	112	112	179	179	139	139	148	148	146	146	118	118	130	130	135	135	189	189	131	131	193	193	173	173	183	183	126	126	112	112
402	Tilzag	80	80	248	248	91	91	152	152	157	157	266	266	228	228	252	252	116	116	112	112	179	179	131	131	148	148	146	146	118	118	130	130	135	135	179	179	131	131	193	193	183	183	183	183	126	126	112	112
403	Sahail	82	82	220	220	91	91	152	152	157	157	264	264	228	228	256	256	116	116	112	112	179	179	131	131	148	148	146	146	129	129	130	130	135	135	181	181	131	131	193	193	173	173	181	181	126	126	112	112
404	Rahman Batt	80	80	220	220	91	91	152	152	157	157	266	266	228	228	250	250	116	116	112	112	175	175	129	129	148	148	146	146	118	118	130	130	135	135	177	177	131	131	193	193	183	183	181	181	126	126	112	112
405	Quadir beight	72	72	238	238	93	93	156	156	169	169	264	264	230	230	236	236	80	80	114	114	173	173	113	113	148	148	170	170	141	141	120	120	143	143	183	183	141	141	193	193	145	145	119	119	146	146	116	116
406	Lal Sathi	72	72	238	238	95	95	0	0	169	169	262	262	230	230	236	236	80	80	118	118	173	173	109	109	148	148	160	160	141	141	120	120	141	141	171	171	141	141	195	195	153	153	119	119	148	148	116	116
407	Banpasa	0	0	226	226	95	95	152	152	157	157	270	270	228	228	256	256	80	80	112	112	173	173	113	113	148	148	146	146	118	118	120	120	135	135	187	187	129	129	193	193	175	175	177	177	130	130	112	112
408	Kafalya	72	72	0	0	83	83	156	156	169	169	264	264	230	230	236	236	80	80	114	114	173	173	109	109	148	148	160	160	141	141	120	120	141	141	185	185	141	141	193	193	155	155	119	119	146	146	0	0
409	Kalon Lal	84	84	132	220	93	93	152	152	157	157	270	270	228	228	254	254	122	122	112	112	171	171	141	141	146	146	146	146	152	152	140	140	135	135	179	179	131	131	191	191	155	155	169	169	130	130	112	112
410	Kalon	72	72	228	228	91	91	0	0	157	157	264	264	230	230	236	236	80	80	118	118	173	173	113	113	148	148	170	170	132	132	120	120	143	143	179	179	141	141	217	217	157	157	119	119	146	146	116	116
411	NonBeoul	80	80	248	248	91	91	0	0	157	157	266	266	228	228	252	252	116	116	112	112	179	179	131	131	148	148	146	146	118	118	130	130	135	135	179	179	131	131	193	193	183	183	181	181	126	126	112	112
412	Mairzag	70	70	220	220	91	91	152	152	157	157	270	270	228	228	250	250	137	137	112	112	173	173	147	147	150	150	142	142	118	118	130	130	135	135	187	187	131	131	193	193	177	177	159	159	126	126	112	112
413	Dubraj	109	109	238	238	83	83	156	156	157	157	264	264	226	226	238	238	80	80	114	114	185	185	103	103	146	146	154	154	154	154	140	140	143	143	167	167	152	152	221	221	151	151	145	145	132	132	116	116
414	Kalanamk	72	72	236	236	83	83	0	0	157	157	264	264	226	226	238	238	122	122	112	112	179	179	115	115	146	146	146	146	126	126	120	120	143	143	183	183	133	133	193	193	157	157	119	119	126	126	114	114
415	CN1643-2	72	72	236	236	83	83	0	0	171	171	266	266	226	226	244	244	92	92	114	114	181	181	121	121	148	148	150	150	129	129	120	120	145	145	167	167	131	131	193	193	145	145	119	119	126	126	112	112
416	AR-PS2-0306	72	72	236	236	93	93	152	152	157	157	270	270	226	226	238	238	92	92	112	112	185	185	101	123	148	148	148	148	150	150	120	120	143	143	189	189	131	131	193	193	155	155	119	119	126	126	112	112
417	NDR 9544	82	82	238	238	93	93	152	152	157	157	270	270	226	226	240	240	113	113	112	112	179	179	119	119	150	150	150	150	150	150	138	138	143	143	189	189	131	131	193	193	155	155	119	119	126	126	112	112
418	HUR JB-21-4S	72	72	236	236	93	93	0	0	157	157	270	270	226	226	240	240	83	83	112	112	179	179	117	117	150	150	148	148	129	129	120	120	143	143	189	189	131	131	193	193	155	155	119	119	126	126	112	112
419	CR2665-7-2-3-1-5-3	99	99	238	238	83	83	0	0	185	185	264	264	226	226	244	244	83	83	114	114	181	181	119	119	146	146	148	148	129	129	140	140	143	143	167	167	131	131	225	225	151	151	145	145	126	126	116	116
420	CR 2613-1-5-2-7-2	72	72	0	0	93	93	152	152	157	157	270	270	0	0	244	244	92	92	112	112	181	181	119	119	146	146	0	0	126	126	0	0	143	143	189	189	152	152	193	193	155	155	119	119	126	126	116	116
421	CR 2664-1-8-2-1-2	99	99	238	238	83	83	152	152	157	157	268	268	226	226	244	244	113	113	112	112	181	181	119	119	150	150	148	148	123	123	138	138	143	143	179	179	133	133	193	193	155	155	119	119	126	126	116	116
422	CR 2613-1-5-2-5-2	72	72	240	240	87	93	152	152	157	157	266	266	228	228	244	244	92	92	112	112	181	181	119	119	146	146	150	150	126	129	138	138	143	143	189	189	152	152	193	193	155	155	119	119	126	126	116	116
423	Ariboot	117	117	238	238	91	91	156	156	157	157	266	266	228	228	242	242	83	83	114	114	185	185	103	103	142	142	154	154	152	152	138	138	141	141	183	183	139	139	223	223	151	151	133	133	132	132	116	116
424	Safari	117	117	236	236	91	91	156	156	157	157	266	266	228	228	242	242	80	80	114	114	163	163	103	103	144	144	154	154	154	154	138	138	143	143	183	183	152	152	215	215	151	151	145	145	128	128	116	116
425	Luchai	117	117	238	238	87	87	0	0	157	157	266	266	228	228	244	244	83	83	114	114	181	181	113	113	150	150	156	156	152	152	120	120	141	141	167	167	150	150	215	215	151	151	145	145	128	128	116	116
426	Basmati	117	117	238	238	87	87	156	156	157	157	266	266	228	228	244	244	83	83	114	114	181	181	113	113	150	150	156	156	152	152	120	120	141	141	167	167	150	150	215	215	151	151	145	145	128	128	116	116
427	Labod	107	107	238	238	91	91	156	156	157	157	266	266	228	228	242	242	83	83	114	114	163	163	103	103	144	144	154	154	132	132	138	138	143	143	191	191	154	154	219	219	151	151	147	147	136	136	116	116
428	Hariram	72	72	236	236	83	83	152	152	157	157	266	266	226	226	238	238	122	122	112	112	183	183	117	117	146	146	146	146	150	150	120	120	143	143	185	185	133	133	193	193	155	155	179	179	130	130	112	112
429	Juhi Bengal 21	113	113	236	236	87	87	156	156	157	157	266	266	226	226	244	244	80	80	118	118	185	185	103	103	146	146	154	154	154	154	120	120	143	143	183	183	154	154	213	213	151	151	143	143	144	144	116	116
430	Burmah	72	72	238	238	93	93	152	152	157	157	266	266	228	228	238	238	122	122	112	112	179	179	117	117	146	146	148	148	126	126	120	120	143	143	185	185	131	131	191	191	157	157	119	119	126	126	112	112
431	Kanak jeera	72	72	238	238	83	83	152	152	157	157	266	266	226	226	240	240	92	92	112	112	181	181	117	117	148	148	146	146	129	129	140	140	143	143	183	183	131	131	193	193	155	155	119	119	126	126	112	112
432	Kala Namak	72	72	238	238	93	93	152	152	157	157	270	270	226	226	240	240	92	92	112	112	181	181	119	119	146	146	146	146	126	126	120	120	143	143	183	183	133	133	193	193	155	155	119	119	126	126	112	112
433	Badshah Bhog	72	72	238	238	93	93	152	152	157	157	270	270	226	226	240	240	83	83	112	112	179	179	119	119	152	152	144	144	129	129	140	140	143	143	189	189	133	133	193	193	155	155	119	119	126	126	112	112
434	Salidhan	107	107	236	236	83	83	156	156	157	157	266	266	226	226	238	238	83	83	114	114	156	156	103	103	146	146	156	156	129	129	140	140	141	141	167	167	143	143	217	217	151	151	143	143	128	128	116	116
435	Ahuboradhan	115	115	236	236	83	83	156	156	157	157	266	266	226	226	238	238	83	83	114	114	173	173	113	113	148	148	158	158	129	129	142	142	143	143	183	183	152	152	223	223	155	155	147	147	128	128	116	116
436	Moshuri	72	72	236	236	87	87	156	156	187	187	266	266	226	226	236	236	83	83	114	114	163	163	109	109	146	146	152	152	132	132	120	120	143	143	183	183	152	152	219	219	151	151	149	149	132	132	116	116
437	Boradhan	111	111	238	238	87	87	156	156	157	157	266	266	226	226	238	238	83	83	114	114	181	181	103	103	144	144	156	156	154	154	140	140	145	145	191	191	152	152	233	233	151	151	141	141	132	132	116	116
438	Kacholidhan	105	105	236	236	83	83	156	156	157	157	266	266	226	226	238	238	83	83	114	114	173	173	103	103	150	150	150	150	129	129	138	138	143	143	183	183	152	152	219	219	151	151	143	143	128	128	116	116
439	Bhugprasad	109	109	236	236	83	83	156	156	157	157	266	266	228	228	238	238	86	86	114	114	185	185	103	103	148	148	152	152	129	129	138	138	143	143	183	183	152	152	219	219	151	151	141	141	128	128	116	116
440	Chakuadhan	113	113	236	236	83	83	156	156	157	157	266	266	226	226	238	238	83	83	114	114	156	156	103	103	144	144	156	156	154	154	138	138	141	141	193	193	152	152	219	219	153	153	141	141	144	144	116	116
441	Chakhao	113	113	236	236	87	87	156	156	157	157	266	266	226	226	236	236	83	83	114	114	160	160	103	103	148	148	144	144	154	154	138	138	145	145	183	183	152	152	197	197	157	157	143	143	132	132	116	116
442	Ronga Joha	105	105	240	240	87	87	156	156	157	157	266	266	226	226	244	244	83	83	114	114	185	185	103	103	146	146	154	154	152	152	120	120	145	145	183	183	150	150	217	217	151	151	143	143	132	132	116	116
443	Moniguzuri	78	78	236	236	83	83	152	152	157	157	270	270	226	226	238	238	92	92	112	112	181	181	115	115	148	148	150	150	150	150	120	120	141	141	185	185	133	133	193	193	155	155	121	121	126	126	112	112
444	Medel Bao	80	80	240	240	91	91	156	156	157	157	264	264	226	226	246	246	83	83	118	118	185	185	103	103	148	148	156	156	129	129	142	142	143	143	191	191	154	154	219	219	151	151	141	141	136	136	116	116
445	Kekowa	105	105	238	238	83	83	156	156	157	157	264	264	226	226	238	238	86	86	114	114	163	163	103	103	146	146	158	158	129	129	138	138	143	143	187	187	152	152	227	227	151	151	145	145	144	144	116	116
446	Ghee Bora	72	72	236	236	87	87	156	156	157	157	266	266	226	226	238	238	83	83	114	114	160	160	103	103	146	146	152	152	154	154	138	138	141	141	183	183	152	152	215	215	151	151	141	141	132	132	116	116
447	Para Sukua	72	72	236	236	93	93	0	0	157	157	270	270	228	228	240	240	119	119	112	112	152	152	117	117	146	146	152	152	150	150	120	120	141	141	185	185	133	133	193	193	155	155	171	171	126	126	112	112
448	Paita Boka	109	109	236	236	83	83	156	156	157	157	266	266	226	226	238	238	83	83	114	114	160	160	103	103	144	144	154	154	129	129	140	140	141	141	191	191	152	152	215	215	153	153	141	141	132	132	116	116
449	Oong Para	82	82	132	220	91	91	152	152	157	157	270	270	228	228	240	240	119	119	112	112	152	152	145	145	148	148	156	156	132	132	130	130	135	135	187	187	131	131	191	191	169	169	147	147	126	126	116	116
450	Ela Emo	105	105	144	220	91	91	152	152	185	185	266	266	226	226	238	238	83	83	114	114	185	185	119	119	144	144	154	154	129	129	130	130	147	147	179	179	131	131	215	215	151	151	141	141	130	130	112	112
451	Pyapin Emmo	105	105	236	236	87	91	0	0	185	159	266	270	228	228	162	162	83	116	112	112	177	187	103	103	148	148	152	152	138	154	138	138	141	141	191	191	152	152	191	191	151	159	145	145	144	144	116	116
452	LPV-1	84	84	220	220	89	89	0	0	185	193	266	266	228	228	238	238	83	80	112	112	177	177	113	113	142	142	146	158	138	154	120	146	145	145	191	191	150	150	219	219	151	151	145	145	128	128	116	116
453	Pinin	109	109	238	238	87	87	156	156	157	157	266	266	226	226	258	258	83	83	114	114	156	156	103	103	144	144	156	156	150	150	140	140	143	143	193	193	146	146	219	219	151	151	141	141	144	144	116	116
454	Dasing Singro	82	82	130	220	85	85	152	152	159	159	270	270	228	228	250	250	119	119	112	112	177	177	119	119	146	146	146	146	138	138	144	144	133	133	189	189	131	131	191	191	171	171	171	171	130	130	116	116
455	Amkel	84	84	234	234	83	83	154	154	171	171	266	266	228	228	0	0	92	92	118	118	173	173	109	109	148	148	158	158	138	138	120	120	139	139	187	187	141	141	197	197	151	151	119	119	144	144	112	112
456	Khamkhow	72	72	236	236	87	87	0	0	157	157	266	266	226	226	244	244	83	83	114	114	160	185	103	103	144	144	156	156	154	154	142	142	145	145	183	191	131	154	217	217	155	155	141	141	132	132	116	116
457	Ekan Khyieng	117	117	236	236	87	87	0	0	157	157	266	266	226	226	244	244	83	83	114	114	160	160	103	103	146	146	154	154	132	132	138	138	143	143	183	183	154	154	221	221	159	159	141	141	132	132	116	116
458	Khowand	107	107	236	236	87	87	156	156	157	157	266	266	228	228	242	242	83	83	114	114	160	160	117	117	148	148	154	154	154	154	140	140	147	147	183	183	154	154	217	217	151	151	143	143	132	132	116	116
459	Kumlang Wanin Nyieng	113	113	236	236	87	87	156	156	157	157	266	266	226	226	242	242	83	83	114	114	160	160	115	115	146	146	152	152	152	152	140	140	143	143	183	183	150	150	215	215	151	151	147	147	132	132	116	116
460	Shiken Kachi	113	113	238	238	83	83	0	0	157	157	266	266	228	228	238	238	86	86	114	114	156	156	0	0	144	144	160	160	154	154	138	138	143	143	191	191	152	152	219	219	151	151	139	139	128	128	116	116
461	Ekan Siphong	72	72	236	236	87	87	0	0	157	157	266	266	226	226	244	244	83	83	114	114	160	160	103	103	146	146	0	0	150	150	138	138	143	143	183	183	154	154	227	227	159	159	141	141	132	132	116	116
462	Kocho	82	82	238	238	83	83	156	156	171	171	266	266	226	226	238	238	83	83	0	0	173	173	113	113	148	148	154	154	129	129	120	120	147	147	167	167	152	152	215	215	151	151	143	143	144	144	116	116
463	Mairi	72	72	236	236	91	91	0	0	157	157	266	266	226	226	162	162	83	83	114	114	163	163	103	103	144	144	156	156	138	138	140	140	141	141	191	191	152	152	213	213	153	153	139	139	136	136	116	116
464	Joha	72	72	236	236	83	83	156	156	171	171	266	266	226	226	238	238	92	92	114	114	160	160	113	113	148	148	156	156	129	129	122	122	139	139	167	167	152	152	197	197	145	145	119	119	136	136	116	116
465	Garojewni	115	115	0	0	83	83	156	156	171	171	266	266	0	0	238	238	83	83	114	114	185	185	103	103	146	146	0	0	154	154	0	0	145	145	191	191	154	154	219	219	153	153	141	141	136	136	116	116
466	Rongmock	72	72	238	238	83	83	156	156	185	185	266	266	228	228	242	242	83	83	114	114	160	160	113	113	150	150	0	0	150	150	120	120	145	145	191	191	154	154	215	215	151	151	145	145	128	128	116	116
467	Raphu	113	113	236	236	87	87	156	156	157	157	266	266	226	226	244	244	83	83	114	114	185	185	103	103	146	146	154	154	154	154	138	138	141	141	167	167	152	152	223	223	153	153	141	141	132	132	116	116
468	Keling	107	107	238	238	83	83	152	152	171	171	266	266	226	226	252	252	119	119	114	114	160	160	113	113	146	146	154	154	129	129	120	120	145	145	167	167	131	131	191	191	151	151	0	0	132	132	116	116
469	Radang	82	82	132	220	91	91	0	0	159	159	266	266	228	228	254	254	119	119	112	112	177	177	0	0	148	148	142	142	118	118	140	140	135	135	179	179	131	131	191	191	175	175	153	153	126	126	112	112
470	Taning Ningpong	82	82	238	238	83	83	154	154	171	171	266	266	230	230	160	160	86	86	118	118	173	173	109	109	148	148	148	148	141	141	120	120	139	139	183	183	141	141	197	197	151	151	119	119	146	146	114	114
471	Chiri	105	105	236	236	87	87	156	156	157	157	266	266	228	228	244	244	83	83	0	0	160	185	119	119	146	146	154	154	154	138	140	140	143	143	183	183	152	152	221	221	159	159	141	141	136	136	116	116
472	Kapa Am	107	107	236	236	83	83	0	0	157	157	266	266	228	228	238	238	80	80	0	0	160	160	103	103	146	146	154	154	129	129	138	138	141	141	191	191	154	154	219	219	151	151	141	141	128	128	116	116
473	Ampu	115	115	236	236	83	83	156	156	157	157	266	266	226	226	240	240	86	86	0	0	160	160	113	113	146	146	146	146	150	150	120	120	145	145	181	181	131	131	223	223	151	151	141	141	126	126	112	112
474	Chengrai	105	105	236	236	83	83	156	156	157	157	266	266	228	228	240	240	80	80	0	0	185	185	103	103	144	144	152	152	129	129	140	140	143	143	191	191	152	152	231	231	151	151	147	147	144	144	116	116
475	Mem Juha	113	113	236	236	87	87	156	156	157	157	266	266	226	226	244	244	83	83	0	0	185	185	103	103	146	146	154	154	154	154	138	138	141	141	167	167	152	152	223	223	153	153	141	141	132	132	116	116
476	Bao	105	105	236	236	89	89	156	156	157	157	266	266	226	226	238	238	83	83	114	114	160	160	103	103	146	146	154	154	141	141	140	140	139	139	167	167	152	152	215	215	151	151	145	145	128	128	116	116
477	Ahum Sali	0	0	238	238	87	87	156	156	157	157	266	266	226	226	236	236	86	86	114	114	185	185	103	103	146	146	158	158	154	154	138	138	143	143	183	183	152	152	219	219	151	151	139	139	128	128	116	116
478	Kolom Dani	113	113	236	236	87	87	156	156	157	173	264	264	226	226	244	244	83	83	114	114	160	181	103	103	146	146	154	154	152	152	138	138	141	141	183	183	152	152	229	229	151	151	141	141	128	132	116	116
479	Koleng	84	84	238	238	95	95	154	154	157	157	266	266	228	228	236	236	80	80	118	118	173	173	103	103	148	148	154	154	129	129	138	138	139	139	183	183	162	162	191	191	145	145	119	119	130	130	114	114
480	Taba	78	78	236	236	93	93	152	152	157	157	270	270	228	228	240	240	119	119	112	112	179	179	115	115	146	146	146	146	150	150	120	120	143	143	187	187	131	131	193	193	155	155	121	121	126	126	112	112
481	Pangara Chu	109	109	236	236	83	83	158	158	157	157	266	266	226	226	238	238	83	83	114	114	160	160	113	113	146	146	154	154	154	154	142	142	145	145	185	185	143	143	219	219	151	151	141	141	146	146	116	116
482	An Do	78	88	236	224	93	93	152	152	157	165	268	268	228	228	238	238	116	101	112	112	163	189	113	113	140	148	146	146	150	129	128	128	135	139	191	191	131	150	187	193	155	155	121	121	126	116	112	116
483	Pangbara	105	105	236	236	95	95	152	152	159	159	264	264	228	228	252	252	83	83	114	114	177	177	117	117	142	142	152	152	154	154	140	140	139	145	183	183	150	150	219	219	151	151	141	141	144	144	0	0
484	Bora	80	80	238	238	95	95	156	156	159	159	266	266	226	226	244	244	83	83	114	114	160	160	115	115	144	144	170	170	152	152	120	120	135	135	167	167	154	154	213	213	151	151	140	140	146	146	112	112
485	Loroetssok	80	80	238	238	83	83	156	156	171	171	266	266	226	226	238	238	83	83	114	114	160	160	113	113	146	146	154	154	129	129	120	120	141	141	167	167	152	152	215	215	153	153	143	143	132	132	116	116
486	Tsungughi	113	113	238	238	83	83	156	156	157	157	266	266	226	226	238	238	83	83	114	114	160	160	113	113	146	146	0	0	138	138	120	120	145	145	167	167	152	152	219	219	151	151	141	141	128	128	116	116
487	Bhuinsa sal	105	105	236	236	91	91	156	156	157	157	266	266	226	226	244	244	86	86	114	114	160	160	103	103	144	144	152	152	141	141	140	140	139	139	193	193	152	152	217	217	151	151	145	145	128	128	116	116
488	Asam chudi	105	105	236	236	87	87	156	156	157	157	266	266	226	226	244	244	80	80	0	0	185	185	103	103	146	146	154	154	157	157	140	140	0	0	183	183	152	152	217	217	153	153	145	145	128	128	116	116
489	Jada	101	101	238	238	91	91	156	156	171	171	266	266	226	226	244	244	83	83	114	114	173	173	119	119	150	150	154	154	154	154	140	140	145	145	165	165	152	152	215	215	153	153	145	145	136	136	116	116
490	Kalamulia	109	109	238	238	95	95	158	158	157	157	266	266	228	228	236	236	80	80	114	114	181	181	113	113	144	144	152	152	129	129	120	120	139	139	167	167	152	152	233	233	151	151	143	143	136	136	116	116
491	Mahul khunchi	72	72	238	238	89	89	156	156	157	157	266	266	226	226	238	238	80	80	114	114	185	185	103	103	146	146	156	156	129	129	120	120	145	145	167	167	152	152	217	217	153	153	143	143	132	132	116	116
492	Telsara	105	105	236	236	87	87	156	156	157	157	266	266	226	226	244	244	80	80	114	114	173	173	103	103	146	146	152	152	138	138	140	140	139	139	183	183	152	152	217	217	151	151	145	145	128	128	116	116
493	Dahi jhil	72	72	238	238	87	87	156	156	157	157	266	266	228	228	238	238	80	80	114	114	163	163	113	113	146	146	156	156	129	129	120	120	139	139	167	167	152	152	215	215	151	151	145	145	128	128	116	116
494	Saria	86	86	238	238	101	101	156	156	169	169	266	266	226	226	236	236	86	86	116	116	173	173	109	109	142	142	158	158	135	135	120	120	143	143	183	183	141	141	197	197	145	145	119	119	144	144	112	112
495	Naibali	72	72	238	238	83	83	156	156	157	157	266	266	226	226	242	242	83	83	114	114	181	181	103	103	144	144	154	154	152	152	138	138	145	145	181	181	154	154	217	217	151	151	145	145	128	128	116	116
496	Guda	78	78	238	238	93	93	156	156	171	171	264	264	226	226	236	236	83	83	118	118	173	173	113	113	142	142	158	158	141	141	120	120	139	139	187	187	141	141	197	197	145	145	119	119	142	142	112	112
497	Guntha	107	107	238	238	91	91	156	156	185	185	266	266	228	228	242	242	83	83	114	114	173	173	103	103	146	146	130	130	152	152	138	138	139	139	183	183	162	162	219	219	151	151	143	143	128	128	116	116
498	Bangani	105	105	236	236	83	83	156	156	157	157	266	266	226	226	236	236	83	83	114	114	173	173	103	103	144	144	136	136	129	129	140	140	143	143	191	191	152	152	215	215	151	151	143	143	128	128	116	116
499	Tilasaer	72	72	238	238	83	83	156	156	157	157	266	266	226	226	242	242	80	80	114	114	181	181	103	103	146	146	154	154	152	152	140	140	143	143	181	181	152	152	217	217	151	151	145	145	128	128	116	116
500	Chaunra	94	94	238	238	87	87	156	156	157	157	266	266	228	228	242	242	80	80	114	114	163	163	103	103	144	144	154	154	152	152	138	138	145	145	183	183	152	152	215	215	151	151	147	147	126	126	116	116
501	Kanhau	107	107	238	238	91	91	156	156	157	157	266	266	228	228	244	244	83	83	114	114	163	163	103	103	144	144	154	154	141	141	120	120	139	139	191	191	154	154	217	217	151	151	141	141	132	132	116	116
502	Nilandhan	113	113	234	234	93	93	156	156	157	157	266	266	228	228	242	242	86	86	114	114	163	163	103	103	146	146	154	154	129	129	138	138	139	139	191	191	152	152	219	219	151	151	147	147	132	132	116	116
503	Bhadraj	105	105	236	236	93	93	156	156	157	157	266	266	226	226	242	242	83	83	114	114	165	165	103	103	144	144	136	136	141	141	140	140	139	139	193	193	152	152	217	217	151	151	141	141	128	128	116	116
504	Kanthamugdhi	107	107	238	238	83	83	156	156	157	157	266	266	226	226	236	236	80	80	114	114	173	173	103	103	144	144	146	146	129	129	120	120	145	145	167	167	152	152	233	233	151	151	141	141	142	142	116	116
505	Kusumpura	113	113	238	238	91	91	156	156	157	157	266	266	226	226	242	242	83	83	114	114	173	173	113	113	150	150	154	154	138	138	120	120	145	145	181	181	152	152	217	217	151	151	145	145	132	132	116	116
506	Kalakartika	80	80	238	238	91	91	156	156	185	185	266	266	228	228	242	242	83	83	114	114	163	163	103	103	150	150	144	144	154	154	138	138	139	139	191	191	152	152	215	215	151	151	143	143	126	126	116	116
507	Sapuri	111	111	238	238	87	87	156	156	157	157	266	266	226	226	242	242	80	80	114	114	185	185	103	103	150	150	134	134	154	154	138	138	139	139	167	167	152	152	219	219	151	151	145	145	0	0	116	116
508	Rajamani	109	109	238	238	91	91	156	156	185	185	266	266	226	226	238	238	83	83	114	114	181	181	113	113	144	144	146	146	154	154	120	120	139	139	191	191	152	152	217	217	151	151	143	143	132	132	116	116
509	Manipuri	101	101	236	236	87	87	156	156	157	157	266	266	226	226	244	244	80	80	114	114	185	185	103	103	146	146	154	154	154	154	138	138	143	143	183	183	152	152	213	213	153	153	145	145	128	128	116	116
510	Sathia	105	105	236	236	91	91	156	156	185	185	266	266	226	226	242	242	83	83	114	114	185	185	0	0	146	146	154	154	152	152	130	130	145	145	165	165	162	162	225	225	153	153	145	145	132	132	116	116
511	Gourikajli	105	105	0	0	83	83	156	156	157	157	266	266	228	228	238	238	83	83	114	114	173	173	103	103	144	144	154	154	129	129	140	140	143	143	183	183	154	154	219	219	151	151	145	145	132	132	116	116
512	Kalmati	105	105	238	238	83	83	156	156	157	157	266	266	226	226	238	238	86	86	114	114	173	173	103	103	148	148	154	154	154	154	138	138	145	145	183	183	152	152	219	219	151	151	141	141	132	132	116	116
513	Sunamani	107	107	236	236	83	83	156	156	185	185	266	266	226	226	244	244	83	83	114	114	163	163	103	103	144	144	154	154	154	154	138	138	147	147	183	183	158	158	213	213	151	151	141	141	0	0	116	116
514	Rengali karcha	72	72	238	238	87	87	156	156	157	157	266	266	226	226	238	238	80	80	114	114	185	185	103	103	144	144	156	156	129	129	138	138	139	139	167	167	152	152	215	215	151	151	145	145	128	128	116	116
515	Machha Kanta	72	72	238	238	83	83	156	156	171	171	266	266	226	226	238	238	83	83	114	114	185	185	113	113	146	146	154	154	152	152	120	120	145	145	167	167	152	152	217	217	151	151	141	141	128	128	116	116
516	Sunakhadia	72	72	240	240	87	87	156	156	157	157	266	266	228	228	238	238	80	80	114	114	173	173	103	103	146	146	154	154	129	129	120	120	145	145	167	167	150	150	217	217	151	151	143	143	132	132	116	116
517	Kalma	109	109	228	228	87	87	156	156	157	157	266	266	226	226	238	238	80	80	114	114	185	185	117	117	144	144	146	146	152	152	140	140	139	139	191	191	152	152	219	219	151	151	143	143	128	128	116	116
518	Ramjiva	109	109	238	238	89	89	158	158	171	171	266	266	228	228	244	244	83	83	114	114	160	160	113	113	146	146	146	146	129	129	120	120	139	139	167	167	152	152	215	215	151	151	143	143	128	128	116	116
519	Asamirupa	101	101	238	238	83	83	156	156	157	157	266	266	226	226	244	244	83	83	114	114	163	163	113	113	144	144	154	154	154	154	120	120	145	145	167	167	150	150	219	219	151	151	139	139	128	128	116	116
520	Budha Budhi	111	111	238	238	83	83	156	156	157	157	266	266	228	228	242	242	86	86	114	114	163	163	103	103	144	144	154	154	141	141	140	140	139	139	183	183	152	152	215	215	151	151	141	141	132	132	116	116
521	Bamanibajaria	105	105	236	236	93	93	156	156	157	157	266	266	226	226	244	244	83	83	114	114	185	185	103	103	144	144	136	136	141	141	140	140	145	145	167	167	152	152	219	219	151	151	143	143	136	136	116	116
522	Tetelpalo	0	0	238	238	83	83	156	156	157	157	266	266	228	228	244	244	83	83	114	114	173	173	113	113	144	144	156	156	154	154	120	120	141	145	183	183	160	160	219	219	145	145	143	143	138	138	116	116
523	Benubhog	115	115	238	238	83	83	156	156	157	157	266	266	228	228	238	238	83	83	114	114	181	181	111	111	146	146	154	154	126	126	120	120	139	139	191	191	152	152	219	219	153	153	145	145	128	128	116	116
524	Badabenia	109	109	234	234	83	83	156	156	171	171	266	266	226	226	244	244	83	83	114	114	163	163	117	117	150	150	154	154	154	154	120	120	139	139	167	167	152	152	217	217	151	151	141	141	136	136	116	116
525	Chitoukar	105	105	238	238	87	87	156	156	185	185	266	266	226	226	238	238	83	83	114	114	156	156	103	103	148	148	152	152	154	154	140	140	139	139	193	193	152	152	193	193	151	151	141	141	136	136	116	116
526	Dhoiyabankoi	111	111	236	236	83	83	156	156	185	185	266	266	226	226	238	238	83	83	114	114	181	181	111	111	144	144	150	150	126	126	120	120	139	139	191	191	154	154	219	219	153	153	145	145	128	128	116	116
527	Hirabeni	107	107	236	236	91	91	156	156	185	185	266	266	228	228	244	244	83	83	114	114	181	181	111	111	142	142	156	156	152	152	120	120	145	145	191	191	152	152	223	223	155	155	151	151	128	128	116	116
528	Krushna	107	107	236	236	83	83	156	156	183	183	266	266	226	226	238	238	86	86	114	114	173	173	103	103	146	146	156	156	154	154	140	140	145	145	191	191	150	150	221	221	153	153	139	139	128	128	116	116
529	Kurgaon	72	72	236	236	83	83	156	156	157	157	266	266	228	228	238	238	83	83	114	114	181	181	111	111	146	146	0	0	154	154	120	120	139	139	167	167	152	152	219	219	145	145	141	141	144	144	116	116
530	Local-1	109	109	238	238	83	83	156	156	157	157	264	264	228	228	238	238	116	116	114	114	173	173	111	111	150	150	156	156	118	118	120	120	145	145	167	167	152	152	219	219	151	151	141	141	126	126	116	116
531	Mayurpakhia	111	111	238	238	83	83	156	156	157	157	266	266	226	226	242	242	83	83	114	114	173	173	111	111	146	146	156	156	154	154	120	120	139	139	167	167	152	152	217	217	145	145	145	145	128	128	116	116
532	Naikanda	109	109	238	238	87	87	156	156	185	185	266	266	226	226	238	238	83	83	114	114	187	187	111	111	146	146	164	164	129	129	120	120	139	139	191	191	152	152	219	219	151	151	147	147	132	132	116	116
533	Ratanpakhia	113	113	236	236	89	89	156	156	157	157	266	266	226	226	242	242	83	83	114	114	173	173	113	113	142	142	146	146	126	126	120	120	139	139	191	191	154	154	217	217	151	151	141	141	132	132	116	116
534	Mahulata	105	105	236	236	87	87	152	152	185	185	264	264	226	226	236	236	83	83	114	114	181	181	117	117	142	142	152	152	154	154	140	140	143	143	183	183	152	152	219	219	151	151	143	143	144	144	116	116
535	Koraballer	109	109	238	238	83	83	156	156	157	157	266	266	226	226	242	242	86	86	114	114	173	173	103	103	146	146	156	156	141	141	138	138	145	145	191	191	152	152	221	221	151	151	139	139	128	128	116	116
536	Moorada	105	105	238	238	91	91	156	156	157	157	270	270	226	226	242	242	83	83	114	114	165	165	111	111	144	144	0	0	150	150	120	120	139	139	183	183	152	152	219	219	151	151	139	139	134	134	116	116
537	Karikaswal	115	115	238	238	91	91	156	156	157	157	264	264	226	226	244	244	83	83	114	114	181	181	111	111	144	144	0	0	126	126	120	120	139	139	183	183	152	152	217	217	151	151	143	143	128	128	116	116
538	Kegi Salla	109	109	238	238	83	83	156	156	157	157	270	270	228	228	244	244	83	83	118	118	156	156	101	101	144	144	152	152	152	152	120	120	139	139	167	167	152	152	219	219	151	151	143	143	126	126	116	116
539	Kempdodi	109	109	228	228	83	83	156	156	157	157	270	270	230	230	244	244	83	83	114	114	181	181	103	103	144	144	0	0	152	152	120	120	139	139	185	185	154	154	223	223	153	153	143	143	136	136	116	116
540	Meesa Bathe	78	78	236	236	97	97	156	156	171	171	264	264	226	226	238	238	83	83	116	116	173	173	113	113	146	146	148	148	150	150	120	120	139	139	183	183	154	154	197	197	153	153	119	119	0	0	116	116
541	Mehdi	78	78	228	228	93	93	156	156	171	171	264	264	230	230	238	238	83	83	116	116	156	156	111	111	150	150	0	0	141	141	120	120	143	143	185	185	137	137	193	193	153	153	119	119	146	146	116	116
[truncated: 72 more columns]

## Sheet: supple table 6
Table 6. List of microsatellite loci used in the study
Sl.No	Loci	Chr	Repeat type	PIC**	Range(bp)**	Forward primer	Reverse primer	T(0C)	Reference
1	RM1	1	(AG)26	0.781	67-119	gcgaaaacacaatgcaaaaa	gcgttggttggacctgac	55	Panaud et.al., 1996
2	RM23	1	(GA)15	0.805	134-150	cattggagtggaggctgg	gtcaggcttctgccattctc	55	Chen et.al., 1997
3	RM104	1	(GA)9	0.62	222-238	ggaagaggagagaaagatgtgtgtcg	tcaacagacacaccgccaccgc	61	Akagi et.al., 1996
4	RM283	1	(GA)18	0.61	130-176	gtctacatgtacccttgttggg	cggcatgagagtctgtgatg	55	Temnykh et.al., 2000
5	RM302	1	(GT)30(AT)8	0.76	120-191	tcatgtcatctaccatcacac	atggagaagatggaatacttgc	55	Temnykh et.al., 2000
6	RM431	1	(AG)16	0.76	233-261	tcctgcgaactgaagagttg	agagcaaaaccctggttcac	55	Temnykh et.al., 2001
7	RM48	2	(GA)17	0.817	199-221	tgtcccactgctttcaagc	cgagaatgagggacaaataacc	55	Chen et.al., 1997
8	RM109	2	(AG)16	0.66	89-101	gccgccggagagggagagagag	ccccgacgggatctccatcgtc	67	Temnykh et.al., 2000
9	RM250	2	(CT)17	0.604	154-174	ggttcaaaccaagctgatca	gatgaaggccttccacgcag	55	Chen et.al., 1997
10	RM423	2	(TTC)9	0.7	270-294	agcacccatgccttatgttg	cctttttcagtagccctccc	55	Temnykh et.al., 2001
11	RM424	2	(CAT)9	0.76	239-290	tttgtggctcaccagttgag	tggcgcattcatgtcatc	55	Temnykh et.al., 2001
12	RM452	2	(GTC)9	0.66	192-213	ctgatcgagagcgttaaggg	gggatcaaaccacgtttctg	55	Temnykh et.al., 2001
13	RM231	3	(CT)16	0.698	169-191	ccagattatttcctgaggtc	cacttgcatagttctgcattg	55	Chen et.al., 1997
14	RM293	3	(GT)20	0.7	202-211	tcgttgggaggtatggtacc	ctttatctgatccttgggaagg	55	Temnykh et.al., 2000
15	RM514	3	(AC)12	0.81	229-278	agattgatctcccattcccc	cacgagcatattactagtgg	55	Temnykh et.al., 2001
16	RM517	3	(CT)15	0.76	260-282	ggcttactggcttcgatttg	cgtctcctttggttagtgcc	55	Temnykh et.al., 2001
17	RM545	3	(GA)30	0.84	212-230	caatggcagagacccaaaag	ctggcatgtaacgacagtgg	55	Temnykh et.al., 2001
18	RM124	4	(TC)10	0.65	257-289	atcgtctgcgttgcggctgctg	catggatcaccgagctcccccc	67	Temnykh et.al., 2000
19	RM280	4	(GA)16	0.75	148-181	acacgatccactttgcgc	tgtgtcttgagcagccagg	55	Temnykh et.al., 2000
20	RM518	4	(TC)15	0.79	153-187	ctcttcactcactcaccatgg	atccatctggagcaagcaac	55	Temnykh et.al., 2001
21	RM551	4	(AG)18	0.81	168-214	agcccagactagcatgattg	gaaggcgagaaggatcacag	55	Temnykh et.al., 2001
22	RM567	4	(GA)21	0.8	239-261	atcagggaaatcctgaaggg	ggaaggagcaatcaccactg	55	Temnykh et.al., 2001
23	RM159	5	(GA)19	0.87	238-252	ggggcactggcaagggtgaagg	gcttgtgcttctctctctctctctctctc	55	Temnykh et.al., 2000
24	RM178	5	(GA)5(AG)8	0.61	112-131	tcgcgtgaaagataagcggcgc	gatcaccgttccctccgcctgc	67	Temnykh et.al., 2000
25	RM430	5	(GA)25	0.72	141-181	aaacaacgacgtccctgatc	gtgcctccgtggttatgaac	55	Temnykh et.al., 2001
26	RM440	5	(CTT)22	0.86	160-232	catgcaacaacgtcaccttc	atggttggtaggcaccaaag	55	Temnykh et.al., 2001
27	RM507	5	(AAGA)7	0.49	234-257	cttaagctccagccgaaatg	ctcaccctcatcatcgcc	55	Temnykh et.al., 2001
28	RM133	6	(CT)8	0.56	226-237	ttggattgttttgctggctcgc	ggaacacggggtcggaagcgac	61	Temnykh et.al., 2000
29	RM204	6	(CT)44	0.831	106-194	gtgactgacttggtcataggg	gctagccatgctctcgtacc	55	Chen et.al., 1997
30	RM225	6	(CT)18	0.769	125-145	tgcccatatggtctggatg	gaaagtggatcaggaaggc	55	Chen et.al., 1997
31	RM439	6	(AAT)13	0.72	248-281	tcataacagtccactccccc	tggtactccatcatcccatg	55	Temnykh et.al., 2001
32	RM589	6	(GT)24	0.77	174-204	atcatggtcggtggcttaac	caggttccaaccagacactg	55	Temnykh et.al., 2001
33	RM118	7	(GA)8	0.56	149-165	ccaatcggagccaccggagagc	cacatcctccagcgacgccgag	67	Temnykh et.al., 2000
34	RM234	7	(CT)25	0.828	133-163	acagtatccaaggccctgg	cacgtgagacaaagacggag	55	Chen et.al., 1997
35	RM336	7	(CTT)18	0.79	148-193	cttacagagaaacggcatcg	gctggtttgtttcaggttcg	55	Temnykh et.al., 2000
36	RM346	7	(CTT)18	0.75	140-175	cgagagagcccataactacg	acaagacgacgaggagggac	55	Blighetal.,1999
37	RM481	7	(CAA)12	0.86	136-172	tagctagccgattgaatggc	ctccacctcctatgttgttg	55	Temnykh et.al., 2001
38	RM223	8	(CT)25	0.769	139-163	gagtgagcttgggctgaaac	gaaggcaagtcttggcactg	55	Chen et.al., 1997
39	RM284	8	(GA)8	0.63	139-159	atctctgatactccatccatcc	cctgtacgttgatccgaagc	55	Temnykh et.al., 2000
40	RM404	8	(GA)33	0.72	204-240	ccaatcattaacccctgagc	gccttcatgcttcagaagac	55	Temnykh et.al., 2001
41	RM408	8	(CT)13	0.62	112-128	caacgagctaacttccgtcc	actgctacttgggtagctgacc	55	Temnykh et.al., 2001
42	RM433	8	(AG)13	0.5	216-248	tgcgctgaactaaacacagc	agacaaacctggccattcac	55	Temnykh et.al., 2001
43	RM447	8	(CTT)8	0.67	95-146	cccttgtgctgtctcctctc	acgggcttcttctccttctc	55	Temnykh et.al., 2001
44	RM160	9	(GAA)23	0.66	86-130	agctagcagctatagcttagctggagatcg	tctcatcgccatgcgaggcctc	55	Akagi et.al., 1996
45	RM215	9	(CT)16	0.627	126-161	caaaatggagcagcaagagc	tgagcacctccttctctgtag	55	Chen et.al., 1997
46	RM242	9	(CT)26	0.805	193-225	ggccaacgtgtgtatgtctc	tatatgccaagacggatggg	55	Chen et.al., 1997
47	RM257	9	(CT)24	0.734	121-173	cagttccgagcaagagtactc	ggatcggacgtggcatatg	55	Chen et.al., 1997
48	RM316	9	(GT)8-(TG)9(TTTG)4(TG)4	0.79	194-216	ctagttgggcatacgatggc	acgcttatatgttacgtcaac	55	Temnykh et.al., 2000
49	RM566	9	(AG)15	0.85	230-306	acccaactacgatcagctcg	ctccaggaacacgctctttc	55	Temnykh et.al., 2001
50	RM258	10	(GA)21(GGA)3	0.757	133-152	tgctgtatgtagctcgcacc	tggcctttaaagctgtcgc	55	Chen et.al., 1997
51	RM484	10	(AT)9	0.6	286-298	tctccctcctcaccattgtc	tgctgccctctctctctctc	55	Temnykh et.al., 2001
52	RM590	10	(TCT)10	0.56	137-143	catctccgctctccatgc	ggagttggggtcttgttcg	55	Temnykh et.al., 2001
53	RM202	11	(CT)30	n.a.	158-189	cagattggagatgaagtcctcc	ccagcaagcatgtcaatgta	55	Chen et.al., 1997
54	RM224	11	(AAG)8(AG)13	0.876	124-158	atcgatcgatcttcacgagg	tgctataaaaggcattcggg	55	Chen et.al., 1997
55	RM441	11	(AG)13	n.a	n.a	acaccagagagagagagagagag	tctgcaacggctgatagatg	55	Temnykh et.al., 2001
56	RM536	11	(CT)16	0.71	223-247	tctctcctcttgtttggctc	acacaccaacacgaccacac	55	Temnykh et.al., 2001
57	RM12	12	(GA)21	n.a.	162-184	tgccctgttattttcttctctc	ggtgatcctttcccatttca	55	Panaud et.al., 1996
58	RM277	12	(GA)11	0.56	104-121	cggtcaaatcatcacctgac	caaggcttgcaagggaag	55	Temnykh et.al., 2000
59	RM309	12	(GT)13	0.39	165-169	gtagatcacgcacctttctgg	agaaggcctccggtgaag	55	Temnykh et.al., 2000
60	RM519	12	(AAG)8	0.65	122-140	agagagcccctaaatttccg	aggtacgctcacctgtggac	55	Temnykh et.al., 2001
	** PIC, Range (bp) and annealing temperature(T) as given in respective publications

## Sheet: Table 1
Supplementary Table 2. List of Njavara accessions used in the study. Total number of distinct Njavara individuals included in the study together with accession number, glume colour, place of collection and the name of the individuals ued from each accession for analysis. Chloroplast genotype at the PCR 100 locus and the NCBI accession number of the sequence retrieved at 19 nuclear STS loci are al…
Sl. No	Accession Number	Glume colour	Place of collection	District	Accession Name (Accession number followed by place of collection and glume colour: Y- yellow; B- black)	Individual Number	Individual name	Genetic affinity	Cluster association of Njavara (varietal types)	Chloroplast Genotype. Deletion (Del) / No-deletion (No del)	NCBI accession number of the DNA sequences retrieved from sequence tagged site (STS) loci
											STS 004	STS 011	STS 023	STS 024	STS 025	STS 031	STS 040	STS 047	STS 052	STS 065	STS 066	STS 070	STS 072	STS 080	STS 085	STS 087	STS 089	STS 099	STS 108
1	N1	Yellow	Puthukkad	Thrissur	N1-Puthukkad Y	1	N 1-3-5*#§¶	Njavara	Intermediate yellowΩ	No Del	KU919817	KU919869	KU919977	KU919924	KU920032	KU920087	KU920142	KU920197	KU920252	KU920307	KU920362	KU920417	KU920472	KU920527	KU920582	KU920637	KU919652	KU919707	KU919762
2	N2	Black	Pattambi	Palakkad	N2-Pattambi B	2	N 2-1-4*#§¶	Njavara	Short black-IΩ	No Del	KU919819	KU919871	KU919979	KU919926	KU920034	KU920089	KU920144	KU920199	KU920254	KU920309	KU920364	KU920419	KU920474	KU920529	KU920584	KU920639	KU919654	KU919709	KU919764
3	N3	Yellow	Pavaratty	Thrissur	N3-Pavaratty Y	3	N 3-1-1#§¶	Njavara	Short yellowΩ
						4	N 3-3-3¶	Njavara
4	N4	Black	Vengoor	Ernakulam	N4-Vengoor B	5	N 4-1-1*#§¶	Njavara like	Short black-IIΩ	No Del	KU919806	KU919858	KU919966	KU919913	KU920021	KU920076	KU920131	KU920186	KU920241	KU920296	KU920351	KU920406	KU920461	KU920516	KU920571	KU920626	KU919641	KU919696	KU919751
						6	N 4-3-5*¶	Njavara like		No Del	KU919845	KU919897	KU920005	KU919950	KU920060	KU920115	KU920170	KU920225	KU920280	KU920335	KU920390	KU920445	KU920500	KU920555	KU920610	KU920665	KU919680	KU919735	KU919790
5	N5	Yellow	Vengoor	Ernakulam	N5-Vengoor Y	7	N 5-3-6¶	Njavara	Short black-IΩ
6	N6	Black	Kalpetta	Wayanad	N6-Kalpetta B	8	N 6-1-4#§¶	Njavara	Short black-IIIΩ
						9	N 6-2-2¶	Njavara
						10	N 6-3-5¶	Njavara
7	N7	Yellow	Kalpetta	Wayanad	N7-Kalpetta Y	11	N 7-2-2*#§¶	Njavara	Short black-IIIΩ	No Del	KU919847	KU919899	KU920007	KU919952	KU920062	KU920117	KU920172	KU920227	KU920282	KU920337	KU920392	KU920447	KU920502	KU920557	KU920612	KU920667	KU919682	KU919737	KU919792
8	N8	Black	Thuravoor	Ernakulam	N8-Thuravoor B	12	N 8-2-8*#§¶	Njavara like	Short black-IIΩ	No Del		KU919903	KU920011	KU919956	KU920066	KU920121	KU920176	KU920231	KU920286	KU920341	KU920396	KU920451	KU920506	KU920561	KU920616	KU920671	KU919686	KU919741	KU919796
9	N9	Yellow	Thuravoor	Ernakulam	N9-Thuravoor Y	13	N 9-3-3*¶	Njavara like	Short black-IIΩ	No Del	KU919808	KU919860	KU919968	KU919915	KU920023	KU920078	KU920133	KU920188	KU920243	KU920298	KU920353	KU920408	KU920463	KU920518	KU920573	KU920628	KU919643	KU919698	KU919753
						14	N9-2-7*§¶	Njavara like		No Del	KU919829	KU919881	KU919989	KU919935	KU920044	KU920099	KU920154	KU920209	KU920264	KU920319	KU920374	KU920429	KU920484	KU920539	KU920594	KU920649	KU919664	KU919719	KU919774
10	N10	Yellow	Mithrakary	Alappuzha	N10-Mithrakary Y	15	N 10-1-4*#§¶	Njavara	Long yellowΩ	No Del	KU919834	KU919886	KU919994	KU919939	KU920049	KU920104	KU920159	KU920214	KU920269	KU920324	KU920379	KU920434	KU920489	KU920544	KU920599	KU920654	KU919669	KU919724	KU919779
11	N11	Yellow	Kunnummel	Alappuzha	N11-Kunnummel Y	16	N 11-1-4#§¶	Njavara	Long yellowΩ
						17	N 11-3-5¶	Njavara
12	N12	Yellow	Kunnummel	Alappuzha	N12-Kunnummel Y	18	N 12-1-4*#§¶	Njavara	Long yellowΩ	No Del	KU919807	KU919859	KU919967	KU919914	KU920022	KU920077	KU920132	KU920187	KU920242	KU920297	KU920352	KU920407	KU920462	KU920517	KU920572	KU920627	KU919642	KU919697	KU919752
13	N13	Yellow	Mithrakary	Alappuzha	N13-Mithrakary Y	19	N 13-2-2#§¶	Njavara	Long yellowΩ
14	N14	Yellow	Vezhapra	Alappuzha	N14-Vezhapra Y	20	N 14-3-5#§¶	Njavara	Long yellowΩ
15	N15	Yellow	Mulackamthuruthy	Kottayam	N15-Mulackamthuruthy Y	21	N 15-1-4#§¶	Njavara	Long yellowΩ
						22	N 15-3-5*¶	Njavara		No Del	KU919842	KU919894	KU920002	KU919947	KU920057	KU920112	KU920167	KU920222	KU920277	KU920332	KU920387	KU920442	KU920497	KU920552	KU920607	KU920662	KU919677	KU919732	KU919787
						23	N 15-3-6*¶	Njavara		No Del	KU919827	KU919879	KU919987	KU919933	KU920042	KU920097	KU920152	KU920207	KU920262	KU920317	KU920372	KU920427	KU920482	KU920537	KU920592	KU920647	KU919662	KU919717	KU919772
16	N16	Yellow	Padaharam	Alappuzha	N16-Padaharam Y	24	N 16-2-2#§¶	Njavara	Long yellowΩ
17	N17	Black	Cheruthuruthy	Thrissur	N17-Cheruthuruthy B	25	N 17-2-2*#§¶	Njavara	Short black-IΩ	No Del	KU919805	KU919857	KU919965	KU919912	KU920020	KU920075	KU920130	KU920185	KU920240	KU920295	KU920350	KU920405	KU920460	KU920515	KU920570	KU920625	KU919640	KU919695	KU919750
18	N18	Yellow	Payyannur	Kannur	N18-Payyannur Y	26	N 18-1-1#§¶	Njavara	Intermediate yellowΩ
19	N19	Yellow	Payyannur	Kannur	N19-Payyannur Y	27	N 19-1-1*#§¶	Njavara	Intermediate yellowΩ	No Del	KU919801	KU919853	KU919961	KU919908	KU920016	KU920071	KU920126	KU920181	KU920236	KU920291	KU920346	KU920401	KU920456	KU920511	KU920566	KU920621	KU919636	KU919691	KU919746
						28	N 19-3-5¶	Njavara
20	N20	Black	Calicut	Kozhikode	N20-Calicut B	29	N 20-3-5#§¶	Njavara	Short yellowΩ
21	N21	Black	Wayanad	Wayanad	N21-Wayanad B	30	N 21-3-3¶	Njavara	Short black-IIIΩ
						31	N 21-1-4#§¶	Njavara
22	N22	Black	Kalpetta	Wayanad	N22-Kalpetta B	32	N 22-1-1#§¶	Njavara	Short black-IΩ
						33	N 22-1-4¶	Njavara
23	N23	Yellow	Kalpetta	Wayanad	N23-Kalpetta Y	34	N 23-3-5#§¶	Njavara	Short yellowΩ
24	N24	Yellow	Kannur	Kannur	N24-Kannur Y	35	N 24-1-4*§¶	Njavara like	Not NjavaraΩ	Del		KU919904	KU920012	KU919957	KU920067	KU920122	KU920177	KU920232	KU920287	KU920342	KU920397	KU920452	KU920507	KU920562	KU920617	KU920672	KU919687	KU919742	KU919797
						36	N 24-1-6¶	Njavara like
						37	N 24-2-2¶	Njavara like
25	N25	Yellow	Kannur	Kannur	N25-Kannur Y	38	N 25-1-1§¶	Njavara like	Not NjavaraΩ
						39	N 25-3-5¶	Njavara like	Intermidiate yellowΩ
26	N26	Yellow	Thruthala	Palakkad	N26-Thruthala Y	40	N 26-3-5#§¶	Njavara	Short yellowΩ
27	N27	Black	Thruthala	Palakkad	N27-Thruthala B	41	N 27-1-1*#§¶	Njavara	Short yellowΩ	No Del	KU919816	KU919868	KU919976	KU919923	KU920031	KU920086	KU920141	KU920196	KU920251	KU920306	KU920361	KU920416	KU920471	KU920526	KU920581	KU920636	KU919651	KU919706	KU919761
28	N28	Yellow	Kannur	Kannur	N28-Kannur Y	42	N 28-1-1#§¶	Njavara	Intermediate yellowΩ
29	N 29	Black	Muttil	Wayanad	N29-Muttil B	43	N 29-1-3#	Njavara	Short black-III
						44	N 29-2-1	Njavara
						45	N 29-3-2	Njavara
30	N 31	Black	Ezhuvantala	Palakkad	N31-Ezhuvantala B	46	N 31-1-3*	Njavara	Short black-I	No Del	KU919843	KU919895	KU920003	KU919948	KU920058	KU920113	KU920168	KU920223	KU920278	KU920333	KU920388	KU920443	KU920498	KU920553	KU920608	KU920663	KU919678	KU919733	KU919788
						47	N 31-2-2#	Njavara
31	N 32	Yellow	Thozhukkad	Palakkad	N32-Thozhukkad Y	48	N 32-1-3#	Njavara	Short yellow
						49	N 32-2-2	Njavara
						50	N 32-3-2*	Njavara		No Del	KU919841	KU919893	KU920001	KU919946	KU920056	KU920111	KU920166	KU920221	KU920276	KU920331	KU920386	KU920441	KU920496	KU920551	KU920606	KU920661	KU919676	KU919731	KU919786
32	N 33	Black	Thozhukkad	Palakkad	N33-Thozhukkad B	51	N 33-1-1#	Njavara	Short yellow
						52	N 33-2-2	Njavara
						53	N 33-3-3*	Njavara		No Del	KU919822	KU919874	KU919982	KU919929	KU920037	KU920092	KU920147	KU920202	KU920257	KU920312	KU920367	KU920422	KU920477	KU920532	KU920587	KU920642	KU919657	KU919712	KU919767
33	N 34	Yellow	Kothachira	Palakkad	N34-Kothachira Y	54	N 34-1-3	Njavara	Short yellow
						55	N 34-2-2	Njavara
						56	N 34-3-2#	Njavara
34	N 35	Black	Kothachira	Palakkad	N35-Kothachira B	57	N 35-1-2#	Njavara	Short yellow
						58	N 35-2-2*	Njavara		No Del	KU919823	KU919875	KU919983	KU919930	KU920038	KU920093	KU920148	KU920203	KU920258	KU920313	KU920368	KU920423	KU920478	KU920533	KU920588	KU920643	KU919658	KU919713	KU919768
						59	N 35-3-1	Njavara
35	N 36	Black	Thrikederi	Palakkad	N36-Thrikederi B	60	N 36-1-1	Njavara	Short black-I
						61	N 36-2-2	Njavara
						62	N 36-3-1#	Njavara
36	N 37	Yellow	Puliyoor	Alappuzha	N37-Puliyoor Y	63	N 37-1-3	Njavara like	Not applicable
						64	N 37-2-1	Njavara like
						65	N 37-3-1	Njavara like
37	N 38	Black	Chittur	Palakkad	N38-Chittur B	66	N 38-1-1	Njavara	Short black-III
						67	N 38-2-1	Njavara
						68	N 38-3-1#	Njavara
38	N 39	Black	Thirurangadi	Malappuram	N39-Thirurangadi B	69	N 39-1-1*	Njavara	Short black-III	No Del	KU919844	KU919896	KU920004	KU919949	KU920059	KU920114	KU920169	KU920224	KU920279	KU920334	KU920389	KU920444	KU920499	KU920554	KU920609	KU920664	KU919679	KU919734	KU919789
						70	N 39-2-2	Njavara
						71	N 39-3-1#	Njavara
39	N 40	Yellow	Thirurangadi	Malappuram	N40-Thirurangadi Y	72	N 40-1-1*	Njavara	Short yellow	No Del	KU919820	KU919872	KU919980	KU919927	KU920035	KU920090	KU920145	KU920200	KU920255	KU920310	KU920365	KU920420	KU920475	KU920530	KU920585	KU920640	KU919655	KU919710	KU919765
						73	N 40-2-1	Njavara
						74	N 40-3-3#	Njavara
40	N 41	Yellow	Thirurangadi	Malappuram	N41-Thirurangadi Y	75	N 41-2-3	Njavara like	Not applicable
						76	N 41-3-2	Njavara like
41	N 43	Yellow	Thiruvegappura	Palakkad	N43-Thiruvegappura Y	77	N 43-1-1	Njavara	Short yellow
						78	N 43-2-2	Njavara
						79	N 43-3-1#	Njavara
42	N 44	Black	Naripparambu	Malappuram	N44-Naripparambu B	80	N44-1-1	Njavara	Short black-I
						81	N44-2-2	Njavara
						82	N44-3-3*#	Njavara		No Del	KU919810	KU919862	KU919970	KU919917	KU920025	KU920080	KU920135	KU920190	KU920245	KU920300	KU920355	KU920410	KU920465	KU920520	KU920575	KU920630	KU919645	KU919700	KU919755
43	N 45	Black	Karimkutty	Wayanad	N45-Karimkutty B	83	N 45-1-1	Njavara	Short black-III
						84	N 45-1-2	Njavara
						85	N 45-2-2#	Njavara
44	N 47	Yellow	Puthenchira	Thrissur	N47-Puthenchira Y	86	N 47-1-3	Njavara	Intermediate yellow
						87	N 47-3-1#	Njavara
45	N 48	Yellow	Pulassery	Palakkad	N48-Pulassery Y	88	N 48-1-3#	Njavara	Short yellow
						89	N 48-2-1	Njavara
						90	N 48-3-2	Njavara
46	N 49	Yellow	Pulassery	Palakkad	N49-Pulassery Y	91	N 49-1-1	Njavara	Short yellow
						92	N 49-2-3*	Njavara		No Del	KU919825	KU919877	KU919985	KU919932	KU920040	KU920095	KU920150	KU920205	KU920260	KU920315	KU920370	KU920425	KU920480	KU920535	KU920590	KU920645	KU919660	KU919715	KU919770
						93	N 49-3-1#	Njavara
47	N 50	Black	Chuloor	Kozhikode	N50-Chuloor B	94	N 50-1-1#	Njavara	Short black-III
						95	N 50-2-3	Njavara
						96	N 50-3-3	Njavara
48	N 51	Yellow	Kalliasseri	Kannur	N51-Kalliasseri Y	97	N 51-1-2*	Njavara	Intermediate yellow	No Del	KU919835	KU919887	KU919995	KU919940	KU920050	KU920105	KU920160	KU920215	KU920270	KU920325	KU920380	KU920435	KU920490	KU920545	KU920600	KU920655	KU919670	KU919725	KU919780
						98	N 51-2-2	Njavara like
						99	N 51-3-3	Njavara	Intermediate yellow
49	N 52	Black	Chuloor	Kozhikode	N52-Chuloor B	100	N 52-1-1#	Njavara	Short black-III
						101	N 52-2-2	Njavara
						102	N 52-3-3	Njavara
50	N 54	Black	Mananthavady	Wayanad	N54-Mananthavady B	103	N 54-2-3#	Njavara	Short black-III
						104	N 54-3-1	Njavara
51	N 55	Black	Pattanjeri	Palakkad	N55-Pattanjeri B	105	N 55-1-1	Njavara	Short black-I
						106	N 55-3-1#	Njavara
52	N 56	Black	Ambalappara	Palakkad	N56-Ambalappara B	107	N 56-1-2*	Njavara	Short black-I	No Del	KU919804	KU919856	KU919964	KU919911	KU920019	KU920074	KU920129	KU920184	KU920239	KU920294	KU920349	KU920404	KU920459	KU920514	KU920569	KU920624	KU919639	KU919694	KU919749
						108	N 56-2-2	Njavara
						109	N 56-3-3#	Njavara
53	N 57	Yellow	Thruthala	Palakkad	N57-Thruthala Y	110	N 57-1-1	Njavara	Short yellow
						111	N 57-2-3	Njavara
						112	N 57-3-3*#	Njavara		No Del	KU919813	KU919865	KU919973	KU919920	KU920028	KU920083	KU920138	KU920193	KU920248	KU920303	KU920358	KU920413	KU920468	KU920523	KU920578	KU920633	KU919648	KU919703	KU919758
54	N 58	Black	Chuloor	Kozhikode	N58-Chuloor B	113	N 58-1-2#	Njavara	Short black-III
						114	N 58-2-2	Njavara
						115	N 58-3-3	Njavara
55	N 59	Black	Pozhuthana	Wayanad	N59-Pozhuthana B	116	N 59-1-1	Njavara	Short black-III
						117	N 59-2-2#	Njavara
56	N 60	Black	Polpully	Palakkad	N60-Polpully B	118	N 60-1-1#	Njavara	Short black-I
						119	N 60-2-3*	Njavara		No Del	KU919831	KU919883	KU919991	KU919937	KU920046	KU920101	KU920156	KU920211	KU920266	KU920321	KU920376	KU920431	KU920486	KU920541	KU920596	KU920651	KU919666	KU919721	KU919776
57	N 61	Black	Pozhuthana	Wayanad	N61-Pozhuthana B	120	N 61-1-1	Njavara	Short black-III
						121	N 61-2-3*	Njavara		No Del	KU919828	KU919880	KU919988	KU919934	KU920043	KU920098	KU920153	KU920208	KU920263	KU920318	KU920373	KU920428	KU920483	KU920538	KU920593	KU920648	KU919663	KU919718	KU919773
						122	N 61-3-2#	Njavara
58	N 62	Black	Mundakutty	Wayanad	N62-Mundakutty B	123	N 62-1-1#	Njavara	Short black-III
						124	N 62-2-1	Njavara
						125	N 62-3-1	Njavara
59	N 63	Black	Peelikode	Kasargode	N63-Peelikode B	126	N 63-2-3*	Njavara like		Del	KU919833	KU919885	KU919993		KU920048	KU920103	KU920158	KU920213	KU920268	KU920323	KU920378	KU920433	KU920488	KU920543	KU920598	KU920653	KU919668	KU919723	KU919778
						127	N 63-3-2*	Njavara	Intermediate yellow		KU919832	KU919884	KU919992	KU919938	KU920047	KU920102	KU920157	KU920212	KU920267	KU920322	KU920377	KU920432	KU920487	KU920542	KU920597	KU920652	KU919667	KU919722	KU919777
60	N 64	Yellow	Kecheri	Thrissur	N64-Kecheri Y	128	N 64-1-1	Njavara	Short yellow
						129	N 64-2-3	Njavara
						130	N 64-3-2#	Njavara
61	N 65	Yellow	Mala Thruthala	Palakkad	N65-Mala Thruthala Y	131	N65-1-1#	Njavara	Short yellow
62	N 66	Yellow	Edattummal	Kasargode	N66-Edattummal Y	132	N 66-1-1*#	Njavara	Intermediate yellow	No Del	KU919846	KU919898	KU920006	KU919951	KU920061	KU920116	KU920171	KU920226	KU920281	KU920336	KU920391	KU920446	KU920501	KU920556	KU920611	KU920666	KU919681	KU919736	KU919791
						133	N 66-1-2	Njavara
63	N 68	Yellow	Mulagunnathukavu	Thrissur	N68-Mulagunnathukavu Y	134	N 68-1-1*	Njavara	Short yellow	No Del	KU919824	KU919876	KU919984	KU919931	KU920039	KU920094	KU920149	KU920204	KU920259	KU920314	KU920369	KU920424	KU920479	KU920534	KU920589	KU920644	KU919659	KU919714	KU919769
						135	N 68-2-3	Njavara
						136	N 68-3-1#	Njavara
64	N 69	Black	Pattanchery	Palakkad	N69-Pattanchery B	137	N 69-1-2	Njavara	Short black-I
						138	N 69-2-2#	Njavara
65	N 70	Yellow	Payyannur	Kannur	N70-Payyannur Y	139	N 70-1-1#	Njavara	Intermediate yellow
						140	N 70-2-2	Njavara
66	N 71	Black	Kothamangalam	Ernakulam	N71-Kothamangalam B	141	N 71-1-2*	Njavara	Short black-III	No Del	KU919839	KU919891	KU919999	KU919944	KU920054	KU920109	KU920164	KU920219	KU920274	KU920329	KU920384	KU920439	KU920494	KU920549	KU920604	KU920659	KU919674	KU919729	KU919784
						142	N 71-2-3	Njavara
						143	N 71-3-3*	Njavara like	Not applicable	No Del		KU919902	KU920010	KU919955	KU920065	KU920120	KU920175	KU920230	KU920285	KU920340	KU920395	KU920450	KU920505	KU920560	KU920615	KU920670	KU919685	KU919740	KU919795
67	N 73	Black	Iritty	Kannur	N73-Iritty B	144	N 73-1-1	Njavara like	Not applicable
						145	N 73-3-1	Njavara like
68	N 74	Yellow	Koothuparambu	Kannur	N74-Koothuparambu Y	146	N 74-1-3	Njavara	Intermediate yellow
						147	N 74-3-1#	Njavara
69	N 75	Black	Koothuparambu	Kannur	N75-Koothuparambu B	148	N 75-1-3	Njavara	Intermediate yellow
						149	N 75-2-1	Njavara
						150	N 75-3-2#	Njavara
70	N 77	Yellow	Payyannur	Kannur	N77-Payyanuur Y	151	N 77-1-1#	Njavara	Intermediate yellow
71	N 78	Yellow	Cholode	Kannur	N78-Cholode Y	152	N 78-1-1	Njavara like	Not applicable
						153	N 78-2-1	Njavara like
						154	N 78-3-1	Njavara like
72	N 81	Black	Peruvayal	Kozhikode	N81-Peruvayal B	155	N 81-1-1*	Njavara	Short black-III	No Del	KU919809	KU919861	KU919969	KU919916	KU920024	KU920079	KU920134	KU920189	KU920244	KU920299	KU920354	KU920409	KU920464	KU920519	KU920574	KU920629	KU919644	KU919699	KU919754
						156	N 81-2-2*	Njavara		No Del	KU919830	KU919882	KU919990	KU919936	KU920045	KU920100	KU920155	KU920210	KU920265	KU920320	KU920375	KU920430	KU920485	KU920540	KU920595	KU920650	KU919665	KU919720	KU919775
						157	N 81-3-1*#	Njavara		No Del	KU919814	KU919866	KU919974	KU919921	KU920029	KU920084	KU920139	KU920194	KU920249	KU920304	KU920359	KU920414	KU920469	KU920524	KU920579	KU920634	KU919649	KU919704	KU919759
73	N 82	Black	Peruvayal	Kozhikode	N82-Peruvayal B	158	N 82-1-1*	Njavara like	Not applicable	Del	KU919848	KU919900	KU920008	KU919953	KU920063	KU920118	KU920173	KU920228	KU920283	KU920338	KU920393	KU920448	KU920503	KU920558	KU920613	KU920668	KU919683	KU919738	KU919793
						159	N 82-2-3*	Njavara like		Del	KU919836	KU919888	KU919996	KU919941	KU920051	KU920106	KU920161	KU920216	KU920271	KU920326	KU920381	KU920436	KU920491	KU920546	KU920601	KU920656	KU919671	KU919726	KU919781
74	N 83	Black	Peruvayal	Kozhikode	N83-Peruvayal B	160	N 83-1-3*#	Njavara	Short black-III	No Del	KU919826	KU919878	KU919986		KU920041	KU920096	KU920151	KU920206	KU920261	KU920316	KU920371	KU920426	KU920481	KU920536	KU920591	KU920646	KU919661	KU919716	KU919771
						161	N 83-2-2*	Njavara		No Del	KU919818	KU919870	KU919978	KU919925	KU920033	KU920088	KU920143	KU920198	KU920253	KU920308	KU920363	KU920418	KU920473	KU920528	KU920583	KU920638	KU919653	KU919708	KU919763
75	N 84	Black	Aduvadu	Kozhikode	N84-Aduvadu B	162	N 84-1-3	Njavara	Short black-III
						163	N 84-2-1	Njavara
						164	N 84-3-3#	Njavara
76	N 85	Black	Narikkuni	Kozhikode	N85-Narikkuni B	165	N 85-1-1*#	Njavara	Short black-III	No Del	KU919811	KU919863	KU919971	KU919918	KU920026	KU920081	KU920136	KU920191	KU920246	KU920301	KU920356	KU920411	KU920466	KU920521	KU920576	KU920631	KU919646	KU919701	KU919756
						166	N 85-2-3	Njavara
						167	N 85-3-2	Njavara
77	N 86	Black	Chathamangalam	Kozhikode	N86-Chathamangalam B	168	N 86-1-1	Njavara	Short black-III
						169	N 86-2-3#	Njavara
78	N 87	Yellow	Parappanangadi	Malappuram	N87-Parappanangadi Y	170	N 87-1-1	Njavara like	Not applicable
171	N 87	Yellow	Parappanangadi	Malappuram		171	N 87-3-3	Njavara like
79	N 88	Yellow	Thanur	Malappuram	N88-Thanur Y	172	N 88-1-3	Njavara like	Not applicable
173	N 88	Yellow	Thanur	Malappuram		173	N 88-2-2	Njavara like
174	N 88	Yellow	Thanur	Malappuram		174	N 88-3-1	Njavara like
80	N 90	Yellow	Thanur	Malappuram	N90-Thanur Y	175	N 90-3-1	Njavara like	Not applicable
81	N 91	Yellow	Kavathikulam	Malappuram	N91-Kavathikulam Y	176	N 91-1-1	Njavara like	Not applicable
177	N 91	Yellow	Kavathikulam	Malappuram		177	N 91-2-2	Njavara like
178	N 91	Yellow	Kavathikulam	Malappuram		178	N 91-3-1	Njavara like
82	N 92	Yellow	Idappal	Malappuram	N92-Idappal Y	179	N 92-1-1	Njavara like	Not applicable
83	N 93	Yellow	Idappal	Malappuram	N93-Idappal Y	180	N 93-1-1	Njavara like	Not applicable
84	N 94	Black	Idappal	Malappuram	N94-Idappal B	181	N 94-1-1	Njavara	Short black-I
182	N 94	Black	Idappal	Malappuram		182	N 94-2-1	Njavara
183	N 94	Black	Idappal	Malappuram		183	N 94-3-2#	Njavara
85	N 95	Yellow	Thuyyam	Malappuram	N95-Thuyyam Y	184	N 95-1-3	Njavara like	Not applicable
185	N 95	Yellow	Thuyyam	Malappuram		185	N 95-2-2	Njavara like
186	N 95	Yellow	Thuyyam	Malappuram		186	N 95-3-1*	Njavara like		Del	KU919837	KU919889	KU919997	KU919942	KU920052	KU920107	KU920162	KU920217	KU920272	KU920327	KU920382	KU920437	KU920492	KU920547	KU920602	KU920657	KU919672	KU919727	KU919782
86	N 96	Black	Idappal	Malappuram	N96-Idappal B	187	N-96-1-3*	Njavara	Short black-I		KU919812	KU919864	KU919972	KU919919	KU920027	KU920082	KU920137	KU920192	KU920247	KU920302	KU920357	KU920412	KU920467	KU920522	KU920577	KU920632	KU919647	KU919702	KU919757
188	N 96	Black	Idappal	Malappuram		188	N-96-2-1	Njavara
189	N 96	Black	Idappal	Malappuram		189	N-96-3-1*#	Njavara		No Del	KU919840	KU919892	KU920000	KU919945	KU920055	KU920110	KU920165	KU920220	KU920275	KU920330	KU920385	KU920440	KU920495	KU920550	KU920605	KU920660	KU919675	KU919730	KU919785
87	N 97	Yellow	Idappal	Malappuram	N97-Idappal Y	190	N 97-3-2	Njavara like	Not applicable
88	N 98	Black	Ponnani	Malappuram	N98-Ponnani B	191	N 98-1-1*	Njavara	Short black-I	No Del	KU919849	KU919901	KU920009	KU919954	KU920064	KU920119	KU920174	KU920229	KU920284	KU920339	KU920394	KU920449	KU920504	KU920559	KU920614	KU920669	KU919684	KU919739	KU919794
192	N 98	Black	Ponnani	Malappuram		192	N 98-2-2	Njavara
193	N 98	Black	Ponnani	Malappuram		193	N 98-3-3#	Njavara
89	N 99	Yellow	Kunnamkulam	Thrissur	N99-Kunnamkulam Y	194	N 99-1-1*#	Njavara	Short yellow	No Del	KU919850	KU919905	KU920013	KU919958	KU920068	KU920123	KU920178	KU920233	KU920288	KU920343	KU920398	KU920453	KU920508	KU920563	KU920618	KU920673	KU919688	KU919743	KU919798
195	N 99	Yellow	Kunnamkulam	Thrissur		195	N 99-2-3*	Njavara		No Del	KU919815	KU919867	KU919975	KU919922	KU920030	KU920085	KU920140	KU920195	KU920250	KU920305	KU920360	KU920415	KU920470	KU920525	KU920580	KU920635	KU919650	KU919705	KU919760
196	N 99	Yellow	Kunnamkulam	Thrissur		196	N 99-3-2	Njavara
90	N 101	Yellow	Kunnamkulam	Thrissur	N101-Kunnamkulam Y	197	N 101-1-1*#	Njavara	Short yellow	No Del	KU919800	KU919852	KU919960	KU919907	KU920015	KU920070	KU920125	KU920180	KU920235	KU920290	KU920345	KU920400	KU920455	KU920510	KU920565	KU920620	KU919635	KU919690	KU919745
198	N 101	Yellow	Kunnamkulam	Thrissur		198	N 101-2-3	Njavara
199	N 101	Yellow	Kunnamkulam	Thrissur		199	N 101-3-3	Njavara
91	N106	Yellow	Chekannur	Malappuram	N106-Chekannur Y	200	N106-1- 1	Njavara like	Not applicable
92	N 107	Black	Kalliasseri	Kannur	N107-Kalliasseri B	201	N 107-2-1#	Njavara	Intermediate yellow
93	N 109	Black	Kunnamkulam	Thrissur	N109-Kunnamkulam B	202	N 109-1-1*	Njavara	Short yellow	No Del	KU919821	KU919873	KU919981	KU919928	KU920036	KU920091	KU920146	KU920201	KU920256	KU920311	KU920366	KU920421	KU920476	KU920531	KU920586	KU920641	KU919656	KU919711	KU919766
203	N 109	Black	Kunnamkulam	Thrissur		203	N 109-2-3	Njavara
204	N 109	Black	Kunnamkulam	Thrissur		204	N 109-3-1#	Njavara
94	N 110	Yellow	Nedumbassery	Ernakulam	N110-Nedumbassery Y	205	N 110-1-1#	Njavara	Short yellow
95	N 111	Yellow	Karimkutty	Wayanad	N111-Karimkutty Y	206	N 111-1-3*	Njavara like	Not applicable	Del	KU919838	KU919890	KU919998	KU919943	KU920053	KU920108	KU920163	KU920218	KU920273	KU920328	KU920383	KU920438	KU920493	KU920548	KU920603	KU920658	KU919673	KU919728	KU919783
207	N 111	Yellow	Karimkutty	Wayanad		207	N 111-3-1	Njavara like
96	N 113	Black	Pulassery	Palakkad	N113-Pulassery B	208	N 113-3-2#	Njavara	Short yellow
97	N 115	Black	Kecheri	Thrissur	N115-Kecheri B	209	N 115-1-3*	Njavara	Short yellow	No Del	KU919799	KU919851	KU919959	KU919906	KU920014	KU920069	KU920124	KU920179	KU920234	KU920289	KU920344	KU920399	KU920454	KU920509	KU920564	KU920619	KU919634	KU919689	KU919744
210	N 115	Black	Kecheri	Thrissur		210	N 115-2-1*	Njavara		No Del	KU919803	KU919855	KU919963	KU919910	KU920018	KU920073	KU920128	KU920183	KU920238	KU920293	KU920348	KU920403	KU920458	KU920513	KU920568	KU920623	KU919638	KU919693	KU919748
211	N 115	Black	Kecheri	Thrissur		211	N 115-3-3*#	Njavara		No Del	KU919802	KU919854	KU919962	KU919909	KU920017	KU920072	KU920127	KU920182	KU920237	KU920292	KU920347	KU920402	KU920457	KU920512	KU920567	KU920622	KU919637	KU919692	KU919747
98	N 116	Black	Mulagunnathukavu	Thrissur	N116-Mulagunnathukavu B	212	N 116-1-2#	Njavara	Short yellow
213	N 116	Black	MG kavu	Thrissur		213	N 116-2-3	Njavara
*Individuals analyzed using 19 STS loci
#For these individuals, the microsatellite data used in Varghese et al.(2014) was used in this study
¶ Distinct individuals identified by Sreejayan et al. (2011) following intra-collection heterogeneity assessment of 28 collections
Ω Cluster associations of distinct Njavara individuals identified by Sreejayan et al. (2011), which were used a reference lines to identify Njavara clusters obtained in this study. Njavara individuals classfied as Short black II by Sreejayan et al.(2011) was identified as Njavara like in this study.
