# Supplementary material for: The Prehistoric Indian Ayurvedic Rice Shashtika Is an Extant Early Domesticate With a Distinct Selection History
Source: Front Plant Sci. 2018 Aug 14;9:1203. doi: 10.3389/fpls.2018.01203 (PMC6102419; doi:10.3389/fpls.2018.01203)
Supplement: Supplementary file 4 [file Table_3.XLSX]

## Sheet: Traditional rice
Supplementary Table 3. List of traditional cultivars from India, improved varieties, reference cultivars and O. rufipogon accessions obtained from IRRI used in the study, together with geographic origin, source, chloroplast genotype and the NCBI accession number of DNA sequences retrieved from sequence tagged site (STS) lcoi.
Supplementary Table 3a. Traditional rice cultivars from India
Sl No.	RGCB collection Sl. Nnumber	Cultivar name	Place of collection. Name of Indian states are given and districts also in certain cases	Source**	Chloroplast genotype. Deletion (Del)/No deletion (No Del)	Accession number NBPGR**/ RGCB	NCBI accession number of the DNA sequences retrieved from sequence tagged site (STS) loci
							STS 004	STS 011	STS 023	STS 024	STS 025	STS 031	STS 040	STS 047	STS 052	STS 065	STS 066	STS 070	STS 072	STS 080	STS 085	STS 087	STS 089	STS 099	STS 108
1	1	Brown gora* A	Jharkhand	CRURRS	Del	HRC14	KF634855	KF634724	KF634590	KF634456	KF634322	KF634188	KF634054	KF633920	KF633790	KF633656	KF633522	KF635916	KF635782	KF635650	KF635516	KF635383	KF635249	KF635116	KF634987
2	2	Dani gora* A	''	''	Del	HRC341	KF634861	KF634731	KF634597	KF634463	KF634329	KF634195	KF634061	KF633927	KF633796	KF633663	KF633529	KF635923	KF635789	KF635656	KF635523	KF635390	KF635256	KF635123	KF634993
3	3	AtteI	''	''	No Del	HRC1060
4	4	Kalakeri*A	''	''	Del	HRC17	KF634882	KF634752	KF634618	KF634484	KF634350	KF634216	KF634082	KF633948	KF633817	KF633684	KF633550	KF635944	KF635810	KF635677	KF635544	KF635411	KF635277	KF635144	KF635014
5	5	Black gora*A	''	''	Del	HRC99	KF634851	KF634720	KF634586	KF634452	KF634318	KF634184	KF634050	KF633916	KF633786	KF633652	KF633518	KF635912	KF635778	KF635646	KF635512	KF635379	KF635245	KF635112	KF634983
6	6	SathyA	''	''	No Del	HRC179
7	8	Karhani*A	''	''	No Del	HRC55	KF634888	KF634758	KF634624	KF634490	KF634356	KF634222	KF634088	KF633954	KF633823	KF633690	KF633556	KF635950	KF635816	KF635683	KF635550	KF635417	KF635283	KF635150	KF635020
8	9	Dubraj*I	Chhattisgarh	RGCB	No Del	CR393	KF634866	KF634736	KF634602	KF634468	KF634334	KF634200	KF634066	KF633932	KF633801	KF633668	KF633534	KF635928	KF635794	KF635661	KF635528	KF635395	KF635261	KF635128	KF634998
9	10	KalanamakAr	''	''	No Del	CR394
10	11	CN1643-2Ar	''	''	Del	CR395
11	12	AR-PS2-0306Ar	''	''	No Del	CR396
12	13	NDR 9544Ar	''	''	No Del	CR397
13	14	HUR JB-21-4S Ar	''	''	No Del	CR398
14	15	CR 266-14-11-2-1-3Ar	''	''	Del	CR399
15	16	Budshubhog Ar	''	''	No Del	CR400
16	17	CR 2665-7-2-3-1-5-3Ar	''	''	Del	CR401
17	18	CR 2613-1-5-2-7-2 Ar	''	''	No Del	CR403
18	19	CR 2664-1-8-2-1-2 Ar	''	''	Del	CR404
19	20	CR 2613-1-5-2-5-2 Ar	''	''	No Del	CR405
20	21	Chuhatu*J	Himachal Pradesh	NBPGR	No Del	IC568273	KF634860	KF634730	KF634596	KF634462	KF634328	KF634194	KF634060	KF633926	KF633795	KF633662	KF633528	KF635922	KF635788	KF635655	KF635522	KF635389	KF635255	KF635122	KF634992
21	22	Jhini*A	''	''	Del	IC458300	KF634878	KF634748	KF634614	KF634480	KF634346	KF634212	KF634078	KF633944	KF633813	KF633680	KF633546	KF635940	KF635806	KF635673	KF635540	KF635407	KF635273	KF635140	KF635010
22	23	Katheri*J	''	''	No Del	IC568259	KF634889	KF634759	KF634625	KF634491	KF634357	KF634223	KF634089	KF633955	KF633824	KF633691	KF633557	KF635951	KF635817	KF635684	KF635551	KF635418	KF635284	KF635151	KF635021
23	24	Tapta*A	''	''	Del	IC458289	KF634934	KF634805	KF634671	KF634537	KF634403	KF634269	KF634135	KF634001	KF633869	KF633737	KF633603	KF635997	KF635863	KF635730	KF635597	KF635464	KF635330	KF635196	KF635067
24	26	Phulpatas*A	''	''	Del	IC568262	KF634915	KF634786	KF634652	KF634518	KF634384	KF634250	KF634116	KF633982	KF633851	KF633718	KF633584	KF635978	KF635844	KF635711	KF635578	KF635445	KF635311	KF635177	KF635048
25	27	Kaladhan*A	''	''	Del	IC455336	KF634881	KF634751	KF634617	KF634483	KF634349	KF634215	KF634081	KF633947	KF633816	KF633683	KF633549	KF635943	KF635809	KF635676	KF635543	KF635410	KF635276	KF635143	KF635013
26	28	KarsaiJ	'	''	No Del	IC274366
27	29	Kard*J	''	''	No Del	IC274408	KF634887	KF634757	KF634623	KF634489	KF634355	KF634221	KF634087	KF633953	KF633822	KF633689	KF633555	KF635949	KF635815	KF635682	KF635549	KF635416	KF635282	KF635149	KF635019
28	30	Ramjwain*A	''	''	Del	IC328325	KF634925	KF634796	KF634662	KF634528	KF634394	KF634260	KF634126	KF633992	KF633860	KF633728	KF633594	KF635988	KF635854	KF635721	KF635588	KF635455	KF635321	KF635187	KF635058
29	31	Sukara*A	''	''	Del	IC460436	KF634931	KF634802	KF634668	KF634534	KF634400	KF634266	KF634132	KF633998	KF633866	KF633734	KF633600	KF635994	KF635860	KF635727	KF635594	KF635461	KF635327	KF635193	KF635064
30	32	Bohana*J	''	''	No Del	IC568303	KF634854	KF634723	KF634589	KF634455	KF634321	KF634187	KF634053	KF633919	KF633789	KF633655	KF633521	KF635915	KF635781	KF635649	KF635515	KF635382	KF635248	KF635115	KF634986
31	35	PeeluA	''	''	Del	IC568229
32	36	JCR-1527A	''	''	No Del	IC568242
33	37	Jatoo*J	''	''	No Del	IC568252	KF634875	KF634745	KF634611	KF634477	KF634343	KF634209	KF634075	KF633941	KF633810	KF633677	KF633543	KF635937	KF635803	KF635670	KF635537	KF635404	KF635270	KF635137	KF635007
34	38	RoduA	''	''	Del	IC568261
35	39	JCR-1549A	''	''	Del	IC568264
36	40	JCR-1551*A	''	''	Del	IC568266	KF634876	KF634746	KF634612	KF634478	KF634344	KF634210	KF634076	KF633942	KF633811	KF633678	KF633544	KF635938	KF635804	KF635671	KF635538	KF635405	KF635271	KF635138	KF635008
37	41	JCR-1574A	''	''	Del	IC568289
38	42	JCR-1804*A	''	''	Del	IC568219	KF634877	KF634747	KF634613	KF634479	KF634345	KF634211	KF634077	KF633943	KF633812	KF633679	KF633545	KF635939	KF635805	KF635672	KF635539	KF635406	KF635272	KF635139	KF635009
39	43	Gulzag*A	Jammu and Kashmir	''	Del	IC250354	KF634874	KF634744	KF634610	KF634476	KF634342	KF634208	KF634074	KF633940	KF633809	KF633676	KF633542	KF635936	KF635802	KF635669	KF635536	KF635403	KF635269	KF635136	KF635006
40	44	Mushak budgi*J	''	''	No Del	IC258358	KF634908	KF634778	KF634644	KF634510	KF634376	KF634242	KF634108	KF633974	KF633843	KF633710	KF633576	KF635970	KF635836	KF635703	KF635570	KF635437	KF635303	KF635169	KF635040
41	45	TilzagJ	''	''	No Del	IC361560
42	47	Rahman batti*J	''	''	No Del	IC258343	KF634923	KF634794	KF634660	KF634526	KF634392	KF634258	KF634124	KF633990	KF633858	KF633726	KF633592	KF635986	KF635852	KF635719	KF635586	KF635453	KF635319	KF635185	KF635056
43	48	Quadir beigh*A	''	''	Del	IC322409	KF634922	KF634793	KF634659	KF634525	KF634391	KF634257	KF634123	KF633989	KF633857	KF633725	KF633591	KF635985	KF635851	KF635718	KF635585	KF635452	KF635318	KF635184	KF635055
44	49	Non beoul J	''	''	No Del	IC285355
45	51	Kathwar*J	''	''	No Del	IC258341	KF634890	KF634760	KF634626	KF634492	KF634358	KF634224	KF634090	KF633956	KF633825	KF633692	KF633558	KF635952	KF635818	KF635685	KF635552	KF635419	KF635285	KF635152	KF635022
46	52	DrangbaraJ	''	''	No Del	IC361568
47	53	KS-20J	''	''	No Del	IC361758
48	54	KS-21A	''	''	Del	IC258363
49	56	KS-31*J	'	''	No Del	IC311013	KF634864	KF634734	KF634600	KF634466	KF634332	KF634198	KF634064	KF633930	KF633799	KF633666	KF633532	KF635926	KF635792	KF635659	KF635526	KF635393	KF635259	KF635126	KF634996
50	57	Rehman batti-IIA	''	''	Del	IC258374
51	59	Cheeni-baraA	''	''	Del	IC328600
52	60	ShahieJ	''	''	No Del	IC322415
53	61	Gour kouniA	''	''	Del	IC258375
54	62	Danye*A	''	''	Del	IC328597	KF634862	KF634732	KF634598	KF634464	KF634330	KF634196	KF634062	KF633928	KF633797	KF633664	KF633530	KF635924	KF635790	KF635657	KF635524	KF635391	KF635257	KF635124	KF634994
55	63	Bala-kounA	''	''	No Del	IC258371
56	65	Chandak basmatiA	''	''	Del	IC311019
57	66	Bagh cheenaA	''	''	Del	IC328642
58	67	KS 76aA	''	''	Del	IC328642
59	68	ItalJ	''	''	No Del	IC361735
60	69	Ghee boraI	Subansiri, Arunachal Pradesh	CRRI	Del	ARC12167
61	70	Ela emoI	''	''	No Del	ARC11391
62	71	Pyapin emmoI,	''	''	No Del	ARC11391
63	73	Taning ningpong*A,	''	''	Del	ARC12147	KF634933	KF634804	KF634670	KF634536	KF634402	KF634268	KF634134	KF634000	KF633868	KF633736	KF633602	KF635996	KF635862	KF635729	KF635596	KF635463	KF635329	KF635195	KF635066
64	74	Chiri*I	''	''	No Del	ARC12148		KF634727	KF634593	KF634459	KF634325	KF634191	KF634057	KF633923	KF633793	KF633659	KF633525	KF635919	KF635785	KF635653	KF635519	KF635386	KF635252	KF635119	KF634990
65	75	Kapa amI	''	''	No Del	ARC12155
66	77	ChengraiI	''	''	No Del	ARC12165
67	78	Mem juhaI	''	''	Del	ARC12175
68	79	BaoI	''	''	No Del	ARC12176
69	80	Ahum saliI	''	''	Del	ARC12183
70	81	Kolom daniI	''	''	Del	ARC12185
71	82	Koleng*A	''	''	No Del	ARC12263	KF634891	KF634761	KF634627	KF634493	KF634359	KF634225	KF634091	KF633957	KF633826	KF633693	KF633559	KF635953	KF635819	KF635686	KF635553	KF635420	KF635286	KF635153	KF635023
72	83	TabaI	Arunachal Pradesh	''	No Del	ARC12280
73	84	Taba scentedAr	''	''	No Del	ARC12312
74	85	PininI	Daporijo, Arunachal Pradesh	''	Del	ARC11430
75	86	Dasing singro*J	''	''	No Del	ARC11431	KF634863	KF634733	KF634599	KF634465	KF634331	KF634197	KF634063	KF633929	KF633798	KF633665	KF633531	KF635925	KF635791	KF635658	KF635525	KF635392	KF635258	KF635125	KF634995
76	87	Oong para*J	Kameng, Arunachal Pradesh	''	No Del	ARC11387	KF634913	KF634783	KF634649	KF634515	KF634381	KF634247	KF634113	KF633979	KF633848	KF633715	KF633581	KF635975	KF635841	KF635708	KF635575	KF635442	KF635308	KF635174	KF635045
77	88	Pangara chuI	''	''	Del	ARC12327
78	89	An doAr	''	''	No Del	ARC12342
79	90	Pangbara*I	''	''	No Del	ARC12362	-	KF634785	KF634651	KF634517	KF634383	KF634249	KF634115	KF633981	KF633850	KF633717	KF633583	KF635977	KF635843	KF635710	KF635577	KF635444	KF635310	KF635176	KF635047
80	91	BoraI	''	''	No Del	ARC12373
81	92	RongmockI	''	''	Del	ARC12133
82	93	RaphuI	''	''	Del	ARC12135
83	94	KelingI	''	''	No Del	ARC12137
84	95	RadangJ	''	''	No Del	ARC12139
85	96	KhamkhowI	''	''	Del	ARC11854
86	97	Ekan khyiengI,	''	''	Del	ARC11867
87	99	Kumlang wanin nyiengI	''	''	Del	ARC11869
88	100	Shiken kachiI	''	''	Del	ARC11870
89	101	Ekan siphongI	''	''	Del	ARC11872
90	103	MairiI	''	''	No Del	ARC11886
91	104	Amkel* A	''	''	No Del	ARC11582	KF634845	KF634714	KF634580	KF634446	KF634312	KF634178	KF634044	KF633910	KF633780	KF633646	KF633512	KF635906	KF635772	KF635640	KF635506	KF635373	KF635239	KF635106	KF634977
92	105	JohaI, PS	''	''	No Del	ARC11919
93	106	Salidhan*I	Assam	NIEST	No Del	CR487	KF634929	KF634800	KF634666	KF634532	KF634398	KF634264	KF634130	KF633996	KF633864	KF633732	KF633598	KF635992	KF635858	KF635725	KF635592	KF635459	KF635325	KF635191	KF635062
94	107	AhuboradhanI	''	''	Del	CR488
95	109	BoradhanI	Assam	''	Del	CR490
96	110	KacholidhanI	''	''	Del	CR491
97	111	BhugprasadI	''	''	No Del	CR492
98	112	ChakuadhanI	''	''	No Del	CR493
99	113	GarojewniI	Kamrup, Assam	CRRI	Del	ARC11127
100	114	Ronga joha*I	''	''	No Del	ARC11065	KF634927	KF634798	KF634664	KF634530	KF634396	KF634262	KF634128	KF633994	KF633862	KF633730	KF633596	KF635990	KF635856	KF635723	KF635590	KF635457	KF635323	KF635189	KF635060
101	115	Moniguzuri Ar	''	''	No Del	ARC11080
102	116	Medel BaoI	''	''	Del	ARC11081
103	117	Kekowa I	''	''	No Del	ARC11107
104	118	Para sukuaAr	''	''	No Del	ARC11314
105	119	Paita bokaI	''	''	Del	ARC11316
106	120	MooradaI	Karnataka	RGCB	Del	CR596
107	121	KarikaswalI	''	''	No Del	CR597
108	122	NawaraA	''	''	No Del	CR598
109	123	Kegi sallaI	''	''	No Del	CR599
110	124	KempdodiI	''	''	No Del	CR600
111	125	Meesa bathe*A	''	''	Del	CR601	KF634905	KF634775	KF634641	KF634507	KF634373	KF634239	KF634105	KF633971	KF633840	KF633707	KF633573	KF635967	KF635833	KF635700	KF635567	KF635434	KF635300	KF635166	KF635037
112	126	Mehdi*A	''	''	No Del	CR602	KF634906	KF634776	KF634642	KF634508	KF634374	KF634240	KF634106	KF633972	KF633841	KF633708	KF633574	KF635968	KF635834	KF635701	KF635568	KF635435	KF635301	KF635167	KF635038
113	127	Bhuinsa SalI	Deogarh, Odisha	CRRI	No Del	IC256543
114	128	Asam chudiI	''	''	No Del	IC256545
115	129	JadaI	''	''	Del	IC256546
116	130	KalamuliaI	''	''	No Del	IC256553
117	131	Mahul khunchiI	''	''	No Del	IC256564
118	132	TelsaraI	''	''	No Del	IC256565
119	133	Dahi jhilI	''	''	Del	IC256567
120	134	Bamani bajariaI	Jharsuguda, Odisha	''	Del	IC256752
121	135	TetelpaloI	''	''	No Del	IC256755
122	136	Kunda dhanaA	Koraput, Odisha	RGCB	Del	CR662
123	137	Bada masuriI	Koraput, Odisha	''	No Del	CR664
124	138	Ratna chudi*I	''	''	No Del	CR666	KF634926	KF634797	KF634663	KF634529	KF634395	KF634261	KF634127	KF633993	KF633861	KF633729	KF633595	KF635989	KF635855	KF635722	KF635589	KF635456	KF635322	KF635188	KF635059
125	139	Jata dhanaAr	''	''	No Del	CR659
126	140	Bada kundaA	''	''	Del	CR660
127	141	Musiafulli*Ar	''	''	No Del	CR667	KF634909	KF634779	KF634645	KF634511	KF634377	KF634243	KF634109	KF633975	KF633844	KF633711	KF633577	KF635971	KF635837	KF635704	KF635571	KF635438	KF635304	KF635170	KF635041
128	142	Jadu maniI	''	''	No Del	CR668
129	143	BenubhogI	Sambalpur, Odisha	CRRI	No Del	IC256766
130	144	BadabeniaI	''	''	Del	IC256768
131	146	DhoiyabankoiI	''	''	Del	IC256775
132	147	HirabeniI	''	''	No Del	IC256778
133	148	KrushnaI	''	''	No Del	IC256779
134	149	KurgaonI	''	''	No Del	IC256781
135	151	MayurpakhiaI	''	''	Del	IC256793
136	152	NaikandaI	''	''	No Del	IC256794
137	153	RatanpakhiaI	''	''	Del	IC256805
138	154	MahulataI	''	''	Del	IC256806
139	156	Saria*A	Sundargarh, Odisha	''	Del	IC256576	KF634930	KF634801	KF634667	KF634533	KF634399	KF634265	KF634131	KF633997	KF633865	KF633733	KF633599	KF635993	KF635859	KF635726	KF635593	KF635460	KF635326	KF635192	KF635063
140	157	NaibaliI	''	''	No Del	IC256582
141	158	Guda*A	''	''	Del	IC256585	KF634873	KF634743	KF634609	KF634475	KF634341	KF634207	KF634073	KF633939	KF633808	KF633675	KF633541	KF635935	KF635801	KF635668	KF635535	KF635402	KF635268	KF635135	KF635005
142	159	GunthaI	''	''	Del	IC256594
143	160	BanganiI	''	''	No Del	IC256665
144	161	TilasaerI	''	''	No Del	IC256656
145	162	ChaunraI	''	''	No Del	IC256658
146	163	KanhauI	''	''	Del	IC256661
147	164	NilandhanI	''	''	Del	IC256666
148	165	BhadrajI	Sundargarh, Odisha	''	Del	IC256669
149	166	KanthamugdhiI	''	''	No Del	IC256685
150	167	KusumpuraI	''	''	No Del	IC256689
151	168	KalakartikaI	''	''	Del	IC256690
152	169	SapuriI	''	''	No Del	IC256692
153	170	RajamaniI	''	''	Del	IC256694
154	171	ManipuriI	''	''	No Del	IC256696
155	172	GourikajliI	''	''	No Del	IC256702
156	173	KalmatiI	''	''	No Del	IC256710
157	174	SunamaniI	''	''	Del	IC256712
158	175	Rengali karchaI	''	''	No Del	IC256718
159	176	Machha kantaI	''	''	No Del	IC256721
160	177	SunakhadiaI	''	''	No Del	IC256723
161	178	KalmaI	''	''	No Del	IC256728
162	179	ChakhaoI	Manipur	NIEST	Del	CR494
163	180	LoroetssokI	Mokokchung, Nagaland	CRRI	Del	ARC12404
164	181	TsungughiI	''	''	No Del	ARC12474
165	182	Ariboot*I	Mandala, Madhya Pradesh	RGCB	Del	CR472	KF634846	KF634715	KF634581	KF634447	KF634313	KF634179	KF634045	KF633911	KF633781	KF633647	KF633513	KF635907	KF635773	KF635641	KF635507	KF635374	KF635240	KF635107	KF634978
166	183	SathiyaA	''	''	Del	CR566
167	184	SafariI	''	''	No Del	CR474
168	185	Luchai*I	''	''	No Del	CR476	KF634902	KF634772	KF634638	KF634504	KF634370	KF634236	KF634102	KF633968	KF633837	KF633704	KF633570	KF635964	KF635830	KF635697	KF635564	KF635431	KF635297	KF635163	KF635034
169	186	BasmatiI	''	''	No Del	CR478
170	187	LabodI	''	''	No Del	CR479
171	189	Juhi bengal 21I	''	IAS	No Del	CR482
172	190	BurmahAr	''	''	No Del	CR483
173	191	Kanak jeeraAr	Mandala, Madhya Pradesh	''	No Del	CR484
174	192	Kala namak*Ar	''	''	No Del	CR485	KF634880	KF634750	KF634616	KF634482	KF634348	KF634214	KF634080	KF633946	KF633815	KF633682	KF633548	KF635942	KF635808	KF635675	KF635542	KF635409	KF635275	KF635142	KF635012
175	193	Badshah bhog*Ar	''	''	No Del	CR486	KF634849	KF634718	KF634584	KF634450	KF634316	KF634182	KF634048	KF633914	KF633784	KF633650	KF633516	KF635910	KF635776	KF635644	KF635510	KF635377	KF635243	KF635110	KF634981
176	194	RamjivaI	Raigarh, Madhya Pradesh	CRRI	Del	IC256741
177	195	AsamirupaI	''	''	No Del	IC256743
178	196	Budha budhiI	''	''	Del	IC256746
179	197	Lal sathi*A	Uttarakhand	NBPGR	No Del	IC566783	KF634901	KF634771	KF634637	KF634503	KF634369	KF634235	KF634101	KF633967	KF633836	KF633703	KF633569	KF635963	KF635829	KF635696	KF635563	KF635430	KF635296	KF635162	KF635033
180	198	BanpasoJ	''	''	No Del	IC548357
181	199	Kafalya*A	''	''	Del	IC548352	KF634879	KF634749	KF634615	KF634481	KF634347	KF634213	KF634079	KF633945	KF633814	KF633681	KF633547	KF635941	KF635807	KF635674	KF635541	KF635408	KF635274	KF635141	KF635011
182	200	Kalon lal*J	''	''	No Del	IC548652	KF634884	KF634754	KF634620	KF634486	KF634352	KF634218	KF634084	KF633950	KF633819	KF633686	KF633552	KF635946	KF635812	KF635679	KF635546	KF635413	KF635279	KF635146	KF635016
183	201	Kalon*A	''	''	Del	IC548657	KF634883	KF634753	KF634619	KF634485	KF634351	KF634217	KF634083	KF633949	KF633818	KF633685	KF633551	KF635945	KF635811	KF635678	KF635545	KF635412	KF635278	KF635145	KF635015
184	202	Bareek dhanI	''	''	No Del	IC582485
185	204	ChawaryaA	''	''	Del	IC582512
186	205	KumrariI	''	''	Del	IC582514
187	206	HalmunjiJ	''	''	No Del	IC582530
188	207	Safeed sathi*A	''	''	Del	NMJO-3070	KF634928	KF634799	KF634665	KF634531	KF634397	KF634263	KF634129	KF633995	KF633863	KF633731	KF633597	KF635991	KF635857	KF635724	KF635591	KF635458	KF635324	KF635190	KF635061
189	209	RikhwaA	''	''	Del	IC582505
190	211	IC366115A	''	''	No Del	IC366115
191	212	IC383435A	''	''	Del	IC383435
192	213	IC383437A	''	''	No Del	IC383437
193	214	BS-184A	''	''	Del	IC383577
194	215	VABP-CR_3356J	''	''	No Del	IC444223
195	216	ChhotoI	''	''	Del	IC556508
196	217	ChinpuriyaA	'	''	No Del	IC566832
197	218	Piyolia*A	''	''	No Del	IC566853	KF634916	KF634787	KF634653	KF634519	KF634385	KF634251	KF634117	KF633983	KF633852	KF633719	KF633585	KF635979	KF635845	KF635712	KF635579	KF635446	KF635312	KF635178	KF635049
198	219	GangolaA	''	''	Del	IC566856
199	220	Sita-sailI	West Bengal	Pallisree	No Del	CR206
200	221	Gobinda bhog*Ar	''	''	No Del	CR207	KF634871	KF634741	KF634607	KF634473	KF634339	KF634205	KF634071	KF633937	KF633806	KF633673	KF633539	KF635933	KF635799	KF635666	KF635533	KF635400	KF635266	KF635133	KF635003
201	222	NagraI	''	''	No Del	CR208
202	223	ChawnmoniI	''	''	No Del	CR209
203	224	Pokkali*#I, §	Ernakulam, Kerala	RGCB	Del	CR27	KF634917	KF634788	KF634654	KF634520	KF634386	KF634252	KF634118	KF633984	KF633853	KF633720	KF633586	KF635980	KF635846	KF635713	KF635580	KF635447	KF635313	KF635179	KF635050
204	225	IttykandappanI	''	''	No Del	CR239
205	226	Karutha itty#I	''	''	No Del	CR163
206	227	Kunju kunju#I	''	''	Del	CR161
207	228	Marathoni*I	Idukki, Kerala	''	No Del	CR241	KF634904	KF634774	KF634640	KF634506	KF634372	KF634238	KF634104	KF633970	KF633839	KF633706	KF633572	KF635966	KF635832	KF635699	KF635566	KF635433	KF635299	KF635165	KF635036
208	229	IdavakaI	Idukki, Kerala	''	No Del	CR242
209	230	Palakkadam matta#I	Kannur, Kerala	''	Del	CR130
210	231	Nadan chitteni#I	''	''	Del	CR129
211	232	Vellari valenI	''	''	Del	CR131
212	233	PunjavithuI	''	''	No Del	CR244
213	234	Thekkan cheera#I	''	''	Del	CR128
214	235	Gandha nelluAr	''	''	No Del	CR246
215	236	Kunji kaima#I	''	''	No Del	CR134
216	237	Panjarakannan#I	''	''	Del	CR135
217	238	Thonnooran#I	''	''	Del	CR171
218	239	Chomala*A	''	''	No Del	CR245	KF634859	KF634729	KF634595	KF634461	KF634327	KF634193	KF634059	KF633925	KF633794	KF633661	KF633527	KF635921	KF635787	KF635654	KF635521	KF635388	KF635254	KF635121	KF634991
219	240	Odachan*A	''	''	No Del	CR120	KF634912	KF634782	KF634648	KF634514	KF634380	KF634246	KF634112	KF633978	KF633847	KF633714	KF633580	KF635974	KF635840	KF635707	KF635574	KF635441	KF635307	KF635173	KF635044
220	241	Kunju nellu#Ar	''	''	No Del	CR132
221	242	Kurukken chitteni#I	''	''	No Del	CR121
222	243	Kazhama#I	''	''	Del	CR122
223	244	Kururai#I	''	''	Del	CR124
224	245	MundakanI	Kannur, Kerala	''	Del	CR25
225	246	Malakari adukkan#I	''	''	Del	CR136
226	247	Athikkarai#I	''	''	No Del	CR137
227	248	MavilenI	''	''	Del	CR138
228	249	Kunkiri*A	''	''	Del	CR248	KF634899	KF634769	KF634635	KF634501	KF634367	KF634233	KF634099	KF633965	KF633834	KF633701	KF633567	KF635961	KF635827	KF635694	KF635561	KF635428	KF635294	KF635160	KF635031
229	250	Kozhivalen#I	''	''	Del	CR139
230	251	BengiI	Kasargod, Kerala	''	No Del	CR234
231	252	KundipulluAr	''	''	No Del	CR233
232	253	MathakaimaAr	''	''	No Del	CR235
233	254	KuttichirayadiI	Thiruvananthapuram	''	Del	CR101
234	255	Kambikathan*A	''	''	No Del	CR109	KF634886	KF634756	KF634622	KF634488	KF634354	KF634220	KF634086	KF633952	KF633821	KF633688	KF633554	KF635948	KF635814	KF635681	KF635548	KF635415	KF635281	KF635148	KF635018
235	256	ChannavellaA*	''	''	No Del	CR110	KF634856	KF634725	KF634591	KF634457	KF634323	KF634189	KF634055	KF633921	KF633791	KF633657	KF633523	KF635917	KF635783	KF635651	KF635517	KF635384	KF635250	KF635117	KF634988
236	257	Karutha chitteniI	Thrissur, Kerala	''	No Del	CR237
237	258	Chitteni*#I	''	''	Del	CR101	KF634858	KF634728	KF634594	KF634460	KF634326	KF634192	KF634058	KF633924	-	KF633660	KF633526	KF635920	KF635786	-	KF635520	KF635387	KF635253	KF635120	-
238	259	Mullen channa#I	Wayanad, Kerala	''	No Del	CR143
239	260	Chembavu#I	''	''	Del	CR99
240	261	Adukkan#I	''	''	Del	CR154
241	262	Adukkan cherumaniI	''	''	No Del	CR155
242	263	Mallikkuruva#I	''	''	No Del	CR156
243	264	KodukanvithuI	''	''	Del	CR223
244	265	Raja anna*#Ar	''	''	No Del	CR145	KF634924	KF634795	KF634661	KF634527	KF634393	KF634259	KF634125	KF633991	KF633859	KF633727	KF633593	KF635987	KF635853	KF635720	KF635587	KF635454	KF635320	KF635186	KF635057
245	266	Valcha#I	''	''	No Del	CR160
246	267	Punnaden thondi#I	''	''	No Del	CR158
247	268	Cheriya thondi#I	''	''	No Del	CR166
248	269	Valia thondi#I, §	''	''	No Del	CR167
249	270	Nadan thondi#I, §	''	''	Del	CR147
250	271	ChettuveliyenI	''	''	No Del	CR150
251	272	Marathondi#I	''	''	No Del	CR151
252	273	Jeerakasala#Ar	'	''	No Del	CR157
253	274	Gandhakasala#Ar	''	''	No Del	CR252
254	275	Wayanandan chennellu*I	''	''	No Del	CR232	KF634857	KF634726	KF634592	KF634458	KF634324	KF634190	KF634056	KF633922	KF633792	KF633658	KF633524	KF635918	KF635784	KF635652	KF635518	KF635385	KF635251	KF635118	KF634989
255	276	Mullen punja*A	''	''	No Del	CR159	KF634907	KF634777	KF634643	KF634509	KF634375	KF634241	KF634107	KF633973	KF633842	KF633709	KF633575	KF635969	KF635835	KF635702	KF635569	KF635436	KF635302	KF635168	KF635039
256	277	Kaima#Ar	Kozhikode, Kerala	''	No Del	CR226
257	278	Arupatham cheera*I	''	''	Del	CR229	KF634847	KF634716	KF634582	KF634448	KF634314	KF634180	KF634046	KF633912	KF633782	KF633648	KF633514	KF635908	KF635774	KF635642	KF635508	KF635375	KF635241	KF635108	KF634979
258	279	Nairu cheeraI	Malappuram Kerala	''	No Del	CR182
259	280	Kokkan vella#I	''	''	No Del	CR180
260	281	Kuttaden#I	''	''	No Del	CR183
261	282	Vetteri yellow#I	''	''	Del	CR188
262	283	Vetteri black*A	''	''	No Del	CR247	KF634935	KF634806	KF634672	KF634538	KF634404	KF634270	KF634136	KF634002	KF633870	KF633738	KF633604	KF635998	KF635864	KF635731	KF635598	KF635465	KF635331	KF635197	KF635068
263	284	CherundampaandiI	''	''	Del	CR222
264	285	Ponnaryan#I	''	''	Del	CR211
265	286	Chennellu#I,	''	''	No Del	CR149
266	287	PalliyarelluI	''	''	No Del	CR214
267	288	Thekkan chitteniI	''	''	No Del	CR213
268	289	Guddae nelluI,	Palakkad, Kerala	''	No Del	CR102
269	290	Vellakazhama#I	''	''	Del	CR177
270	291	Velutha chitteniI	''	''	No Del	CR221
271	292	Kodiyen#I,	''	''	Del	CR186
272	293	ChenkazhamaI,	''	''	-	CR175
273	294	KuruvaI	''	''	No Del	CR236
274	295	VettuveriI	''	''	No Del	CR178
275	296	VellariyenI	''	''	No Del	CR179
276	297	Chettadi#I	''	''	Del	CR172
277	298	Kattamodan#I	''	''	Dele	CR173
278	299	Karavala kochuvithu#I	''	RRS	Del	CR21
279	300	Kochuvithu#I	''	''	Del	CR22
280	301	Aryan#I	Palakkad, Kerala	RRS	Del	CR190
281	302	CheeraAr	''	''	Del	CR191
282	303	PTB1 (Selection from Aryan)#I	RARS	RARS	Del	CR33
283	304	PTB 2 (Selection from Ponnaryan)#I	''	''	Del	CR34
284	305	PTB 3 (Selection from Ervapandy)#I	''	''	No Del	CR35
285	306	PTB 4 (Selection from Vellari)#I	''	''	Del	CR36
286	307	PTB 5 (Selection from Veluthori kayama)#I	''	''	Del	CR37
287	308	PTB 7 (Selection from Veluthori kayama)*A	''	''	No Del	CR39	KF634920	KF634791	KF634657	KF634523	KF634389	KF634255	KF634121	KF633987	-	KF633723	KF633589	KF635983	KF635849	KF635716	KF635583	KF635450	KF635316	KF635182	KF635053
288	309	PTB 8 (Selection from Thavalakannan)*#I	''	''	No Del	CR40	KF634921	KF634792	KF634658	KF634524	KF634390	KF634256	KF634122	KF633988	KF633856	KF633724	KF633590	KF635984	KF635850	KF635717	KF635584	KF635451	KF635317	KF635183	KF635054
289	310	PTB 9 (Selection from Thavalakannan)#I	''	''	No Del	CR41
290	311	PTB 13 (Selection from Kayama)I	''	''	Del	CR42
291	312	PTB 14 (Selection from Maskathi)#I	''	''	No Del	CR43
292	313	PTB 15 (Selection from Maskathi)#I	''	''	Del	CR44
293	314	PTB 16 (Selection from Maskathi)#I	''	''	Del	CR45
294	315	PTB 17 (Selection from Maskathi)#I,	''	''	Del	CR46
295	316	PTB 18 (Selection from Eravapandi)#I	''	''	Del	CR47
296	317	PTB 19 (Selection from Athikkarai)#I	RARS	''	No Del	CR48
297	318	PTB 21 (Selection from Thekkancheera)#I	''	''	No Del	CR50
298	319	PTB 22 (Selection from Veluthavattan)#I	''	''	No Del	CR51
299	320	PTB 23 (Selection from Veluthavattan)I,	''	''	No Del	CR52
300	321	PTB 24 (Selection from Chuvannavattan)#I	''	''	Del	CR53
301	322	PTB 25 (Selection from Thonnuran)#I	''	''	Del	CR54
302	323	PTB 26 (Selection from Chenkayama)#I	''	''	Del	CR55
303	324	PTB 27 (Selection from Kodiyan)#I	''	''	No Del	CR56
304	325	PTB 28 (Selection from Thonnuran)#I	''	''	Del	CR57
305	326	PTB 29 (Selection from Chenkayama)*A	''	''	No Del	CR58	KF634918	KF634789	KF634655	KF634521	KF634387	KF634253	KF634119	KF633985	KF633854	KF633721	KF633587	KF635981	KF635847	KF635714	KF635581	KF635448	KF635314	KF635180	KF635051
306	327	PTB 30 (Selection from Kodiyan)*	''	''	No Del	CR59	KF634919	KF634790	KF634656	KF634522	KF634388	KF634254	KF634120	KF633986	KF633855	KF633722	KF633588	KF635982	KF635848	KF635715	KF635582	KF635449	KF635315	KF635181	KF635052
307	328	PTB 31 (Selection from Thonnuran)#I	''	''	Del	CR60
308	329	PTB 32 (Selection from Chenkayama)#I	''	''	No Del	CR61
309	330	PTB 33 (Selection from Kodiyan)#I	''	''	No Del	CR62
310	331	PTB 34 (Selection from Valiachampan)#I	''	''	No Del	CR63
Supplementary Table 3b. List of improved varieties, mostly used in Kerala, used in the study.
Sl No.	RGCB collection Sl. Nnumber	Cultivar name	Parentage	Source	Accession number. RGCB
311	332	Aswathi (PTB 37)I	PTB10 x DGWG	RARS	CR165
312	333	Sabari (PTB 40)I	IR8/2 x Annapoorna	RARS	CR127
313	334	Swarnaprabha (PTB 43)I	Bhavani x Triveni	RARS	CR162
314	335	Neeraja (PTB 47)I	IR 20 x IR 5	RARS	CR153
315	336	Kairali (PTB 49)I	IR 36 x Jyothi	RARS	CR231
316	337	Aathira (PTB 51)I	BR 51-46-1 x Cul 23332-2	RARS	CR170
317	338	Aiswarya (PTB 52)I	Jyothi x BR 51-46-1	RARS	CR169
318	339	Jyothi (PTB 39)I	PTB-10 x IR-8	RARS	CR20
319	340	Jaya#I	T(N)1 x T-141	RARS	CR117
320	341	Asha (MO5)I	IR-11-1-66 x Kochuvithu	RRS	CR23
321	342	Makom (MO9)I	ARC 6650 x Jaya	RRS	CR24
322	343	Uma (MO16)I	MO-6 x Pokkali	RRS	CR105
323	344	IR-5I	Peta x Tangkai Rotan	RRS	CR18
324	345	PhalgunaI	IR-8 x Siam-29	ANGRAU	CR26
325	346	SurekhaI	IR-8 x Siam-29	ANGRAU	CR29
326	347	TN1I	Chow-wu-gen x Tsai-Yuan-Chunj	ANGRAU	CR30
327	348	TrigunaI	Swarna Dhan x RP-1579-38	ANGRAU	CR31
328	349	TulasiI	Selection from 151-79	ANGRAU	CR32
329	350	PothanaI	IR-579 x WGL-12708	ANGRAU	CR28
330	351	IR-8I	Dee-gee-woo-gen x Peta	ANGRAU	CR119
331	352	RaviI	M-63-83 x (RP-79-5 x Rikutonorin-21)	ANGRAU	CR594
332	353	Pusa Sugandh Basmati IIII	Pusa 1238-1/Pusa 1238-81-6	IARI	CR210
Supplementary Table 3c. Reference cultivars belonging to different ancestral sub-groups in rice obtained from International Rice Research Institute (IRRI), Manila, Philippines
Sl No.	RGCB collection Sl. Nnumber	Cultivar name	Country of origin	SSR1	Isozyme2	Chloroplast genotype. Deletion (Del)/No deletion (No Del)	IRGC Number (IRRI)	NCBI accession number of the DNA sequences retrieved from sequence tagged site (STS) loci
								STS 004	STS 011	STS 023	STS 024	STS 025	STS 031	STS 040	STS 047	STS 052	STS 065	STS 066	STS 070	STS 072	STS 080	STS 085	STS 087	STS 089	STS 099	STS 108
333	355	Kotobuki Mochi*J	Japan	TRJ	6	No Del	2545	KF634898	KF634768	KF634634	KF634500	KF634366	KF634232	KF634098	KF633964	KF633833	KF633700	KF633566	KF635960	KF635826	KF635693	KF635560	KF635427	KF635293	KF635159	KF635030
334	356	KinastanoJ	Philippines	TRJ	6	No Del	3782
335	357	UnnamedJ	Taiwan	TRJ		No Del	5441
336	358	DA 13Ar	Bangladesh	ARO	5	No Del	5857
337	359	Pankhari 203Ar	India	ARO	5	No Del	5999
338	360	Makalioka-34*I	Madagascar	IND	1	No Del	6087	KF634903	KF634773	KF634639	KF634505	KF634371	KF634237	KF634103	KF633969	KF633838	KF633705	KF633571	KF635965	KF635831	KF635698	KF635565	KF635432	KF635298	KF635164	KF635035
339	362	T 1*A	India	AUS	4	Del	6294	KF634932	KF634803	KF634669	KF634535	KF634401	KF634267	KF634133	KF633999	KF633867	KF633735	KF633601	KF635995	KF635861	KF635728	KF635595	KF635462	KF635328	KF635194	KF635065
340	363	Bamoia 341A	Bangladesh		3	Del	6538
341	364	Kalukantha*I	Sri Lanka	IND	1	Del	7755	KF634885	KF634755	KF634621	KF634487	KF634353	KF634219	KF634085	KF633951	KF633820	KF633687	KF633553	KF635947	KF635813	KF635680	KF635547	KF635414	KF635280	KF635147	KF635017
342	367	Gie 57I	Vietnam	IND	1	Del	8231
343	368	Hsia-Chioh-Keh-TuI	Taiwan	IND	1	Del	8240
344	369	Macan BinundokI	Philippines	IND	1	Del	8245
345	370	Hu Lo TaoJ	China	TEJ	6	No Del	8264
346	371	Dhola Aman*I	Bangladesh	IND	1	No Del	8341	KF634865	KF634735	KF634601	KF634467	KF634333	KF634199	KF634065	KF633931	KF633800	KF633667	KF633533	KF635927	KF635793	KF635660	KF635527	KF635394	KF635260	KF635127	KF634997
347	372	DV85*A	Bangladesh	AUS		-	8839	KF634869	KF634739	KF634605	KF634471	KF634337	KF634203	KF634069	KF633935	KF633804	KF633671	KF633537	KF635931	KF635797	KF635664	KF635531	KF635398	KF635264	KF635131	KF635001
348	373	JC101Ar	India	ARO	5	No Del	9060
349	375	Maintmolotsy 1226J	Madagascar	TRJ	6	No Del	11010
350	376	ARC 7229Ar	India	ADM	5	No Del	12331
351	377	ARC 10497Ar	India		5	No Del	12485
352	379	Dom Sofid*Ar	Iran	ARO	5	-	12880	KF634867	KF634737	KF634603	KF634469	KF634335	KF634201	KF634067	KF633933	KF633802	KF633669	KF633535	KF635929	KF635795	KF635662	KF635529	KF635396	KF635262	KF635129	KF634999
353	380	DomzardAr	Iran		5	No Del	12881
354	381	TaothabiA	India		3	No Del	13746
355	383	RT 1031-69J	Zaire	TRJ	6	No Del	15092
356	388	Baran Boro*A	Bangladesh		2	No Del	27509	KF634852	KF634721	KF634587	KF634453	KF634319	KF634185	KF634051	KF633917	KF633787	KF633653	KF633519	KF635913	KF635779	KF635647	KF635513	KF635380	KF635246	KF635113	KF634984
357	389	Rayada 16-03I	Bangladesh		4	Del	27589
358	390	R16-07J	Bangladesh		4	Del	27593
359	391	DarmaliJ	Nepal	TEJ	5	No Del	27630
360	395	Jhona 26A	Pakistan		2	Del	27967
361	397	IR 36I	Philippines	IND		Del	30416
362	398	TchampaAr	Iran	ARO	5	No Del	32368
363	399	AbriAr	Bhutan		5	No Del	32380
364	401	Dular*A	India	AUS	2	Del	32561	KF634868	KF634738	KF634604	KF634470	KF634336	KF634202	KF634068	KF633934	KF633803	KF633670	KF633536	KF635930	KF635796	KF635663	KF635530	KF635397	KF635263	KF635130	KF635000
365	402	PetaI	Indonesia			Del	32571
366	403	Baber*J	India	TEJ	6	No Del	33984	KF634848	KF634717	KF634583	KF634449	KF634315	KF634181	KF634047	KF633913	KF633783	KF633649	KF633515	KF635909	KF635775	KF635643	KF635509	KF635376	KF635242	KF635109	KF634980
367	404	Matia Aman 53-13J	Bangladesh		4	No Del	37764
368	405	Aichi AsahiJ	Japan	TEJ		Del	40252
369	408	Lal Aman*I	India	IND		No Del	46202	KF634900	KF634770	KF634636	KF634502	KF634368	KF634234	KF634100	KF633966	KF633835	KF633702	KF633568	KF635962	KF635828	KF635695	KF635562	KF635429	KF635295	KF635161	KF635032
370	409	GoaiA	Bangladesh	AUS	3	No Del	49189
371	410	Guan-Yin-Tsan*I	China	IND	1	Del	51300	KF634872	KF634742	KF634608	KF634474	KF634340	KF634206	KF634072	KF633938	KF633807	KF633674	KF633540	KF635934	KF635800	KF635667	KF635534	KF635401	KF635267	KF635134	KF635004
372	411	Basmati 217*Ar	India	ARO	5	No Del	53637	KF634853	KF634722	KF634588	KF634454	KF634320	KF634186	KF634052	KF633918	KF633788	KF633654	KF633520	KF635914	KF635780	KF635648	KF635514	KF635381	KF635247	KF635114	KF634985
373	412	ChodongjiJ	South Korea	TEJ		No Del	55471
374	413	Baghlani Nangarhar*J	Afghanistan	TEJ	6	No Del	58266	KF634850	KF634719	KF634585	KF634451	KF634317	KF634183	KF634049	KF633915	KF633785	KF633651	KF633517	KF635911	KF635777	KF635645	KF635511	KF635378	KF635244	KF635111	KF634982
375	414	Ghati Kamma Nangarhar*A	Afghanistan	AUS	1	Del	58278	KF634870	KF634740	KF634606	KF634472	KF634338	KF634204	KF634070	KF633936	KF633805	KF633672	KF633538	KF635932	KF635798	KF635665	KF635532	KF635399	KF635265	KF635132	KF635002
376	415	Basmati LamoAr	Nepal	ARO	5	No Del	58881
Supplementart Table 3d. List of O. rufipogon accessions from South and Southeast Asian countries obtained from International Rice Research Institute (IRRI), Manila, Philippines (Serial No. 1- 41) and collected from Kerala, India (Serial No. 42-47) by the investigating group
Sl. No.	RGCB collection Sl. Nnumber	IRGC No.	Country of Origin	Chloroplast genotype. Deletion (Del) / No deletion (No Del)	NCBI accession number of the DNA sequences retrieved from sequence tagged site (STS) loci
					STS 004	STS 011	STS 023	STS 024	STS 025	STS 031	STS 040	STS 047	STS 052	STS 065	STS 066	STS 070	STS 072	STS 080	STS 085	STS 087	STS 089	STS 099	STS 108
1	1	103404*	Bangladesh	No Del	KF634808	KF634674	KF634540	KF634406	KF634272	KF634138	KF634004	KF633871	KF633740	KF633606	KF633472	KF635866	KF635733	KF635600	KF635467	KF635333	KF635199	KF635070	KF634937
2	4	105569*	Cambodia	Del	KF634820	KF634687	KF634553	KF634419	KF634285	KF634151	KF634017	KF633884	KF633753	KF633619	KF633485	KF635879	KF635746	KF635613	KF635479	KF635346	KF635212	KF635083	KF634950
3	5	105720*	"	Del	KF634824	KF634691	KF634557	KF634423	KF634289	KF634155	KF634021	KF633888	KF633757	KF633623	KF633489	KF635883	KF635750	KF635617	KF635483	KF635350	KF635216	KF635087	KF634954
4	8	82990*	China	Del	KF634843	KF634712	KF634578	KF634444	KF634310	KF634176	KF634042	KF633908	KF633778	KF633644	KF633510	KF635904	KF635770	KF635638	KF635504	KF635371	KF635237	KF635104	KF634975
5	9	82992*	"	No Del	KF634844	KF634713	KF634579	KF634445	KF634311	KF634177	KF634043	KF633909	KF633779	KF633645	KF633511	KF635905	KF635771	KF635639	KF635505	KF635372	KF635238	KF635105	KF634976
6	11	106453*	Indonesia	Del	KF634834	KF634702	KF634568	KF634434	KF634300	KF634166	KF634032	KF633898	KF633768	KF633634	KF633500	KF635894	KF635761	KF635628	KF635494	KF635361	KF635227	KF635096	KF634965
7	14	106161*	Laos	Del	KF634833	KF634701	KF634567	KF634433	KF634299	KF634165	KF634031	KF633897	KF633767	KF633633	KF633499	KF635893	KF635760	KF635627	KF635493	KF635360	KF635226	KF635095	KF634964
8	15	105491*	Malaysia	No Del	KF634818	KF634685	KF634551	KF634417	KF634283	KF634149	KF634015	KF633882	KF633751	KF633617	KF633483	KF635877	KF635744	KF635611	KF635477	KF635344	KF635210	KF635081	KF634948
9	16	106036*	"	No Del	KF634825	KF634692	KF634558	KF634424	KF634290	KF634156	KF634022	KF633889	KF633758	KF633624	KF633490	KF635884	KF635751	KF635618	KF635484	KF635351	KF635217	KF635088	KF634955
10	18	80752*	Myanmar	Del	KF634839	KF634707	KF634573	KF634439	KF634305	KF634171	KF634037	KF633903	KF633773	KF633639	KF633505	KF635899	KF635766	KF635633	KF635499	KF635366	KF635232	KF635101	KF634970
11	21	106523*	Papau New Guinea	No Del	KF634835	KF634703	KF634569	KF634435	KF634301	KF634167	KF634033	KF633899	KF633769	KF633635	KF633501	KF635895	KF635762	KF635629	KF635495	KF635362	KF635228	KF635097	KF634966
12	23	105568*	Philippines	Del	KF634819	KF634686	KF634552	KF634418	KF634284	KF634150	KF634016	KF633883	KF633752	KF633618	KF633484	KF635878	KF635745	KF635612	KF635478	KF635345	KF635211	KF635082	KF634949
13	24	104599*	Sri Lanka	Del	KF634810	KF634677	KF634543	KF634409	KF634275	KF634141	KF634007	KF633874	KF633743	KF633609	KF633475	KF635869	KF635736	KF635603	KF635470	KF635336	KF635202	KF635073	KF634940
14	25	104602*	"	No Del	KF634811	KF634678	KF634544	KF634410	KF634276	KF634142	KF634008	KF633875	KF633744	KF633610	KF633476	KF635870	KF635737	KF635604	KF635471	KF635337	KF635203	KF635074	KF634941
15	28	82040*	Thailand	No Del	KF634842	KF634710	KF634576	KF634442	KF634308	KF634174	KF634040	KF633906	KF633776	KF633642	KF633508	KF635902	KF635768	KF635636	KF635502	KF635369	KF635235	-	KF634973
16	29	100904*	"	Del	KF634807	KF634673	KF634539	KF634405	KF634271	KF634137	KF634003	-	KF633739	KF633605	KF633471	KF635865	KF635732	KF635599	KF635466	KF635332	KF635198	KF635069	KF634936
17	30	105388*	"	Del	KF634813	KF634680	KF634546	KF634412	KF634278	KF634144	KF634010	KF633877	KF633746	KF633612	KF633478	KF635872	KF635739	KF635606	KF635473	KF635339	KF635205	KF635076	KF634943
18	33	105476*	Andhra Pradesh, India	No Del	KF634816	KF634683	KF634549	KF634415	KF634281	KF634147	KF634013	KF633880	KF633749	KF633615	KF633481	KF635875	KF635742	KF635609	KF635475	KF635342	KF635208	KF635079	KF634946
19	36	80433*	Chhattisgarh, India	No Del	KF634836	KF634704	KF634570	KF634436	KF634302	KF634168	KF634034	KF633900	KF633770	KF633636	KF633502	KF635896	KF635763	KF635630	KF635496	KF635363	KF635229	KF635098	KF634967
20	44	80643*	"	Del	KF634837	KF634705	KF634571	KF634437	KF634303	KF634169	KF634035	KF633901	KF633771	KF633637	KF633503	KF635897	KF635764	KF635631	KF635497	KF635364	KF635230	KF635099	KF634968
21	50	104709*	Karnataka, India	Del	KF634812	KF634679	KF634545	KF634411	KF634277	KF634143	KF634009	KF633876	KF633745	KF633611	KF633477	KF635871	KF635738	KF635605	KF635472	KF635338	KF635204	KF635075	KF634942
22	52	105482*	Madhya Pradesh, India	Del	KF634817	KF634684	KF634550	KF634416	KF634282	KF634148	KF634014	KF633881	KF633750	KF633616	KF633482	KF635876	KF635743	KF635610	KF635476	KF635343	KF635209	KF635080	KF634947
23	53	80685*	Maharashtra , India	Del	KF634838	KF634706	KF634572	KF634438	KF634304	KF634170	KF634036	KF633902	KF633772	KF633638	KF633504	KF635898	KF635765	KF635632	KF635498	KF635365	KF635231	KF635100	KF634969
24	56	82982*	Odisha, India	Del		KF634711	KF634577	KF634443	KF634309	KF634175	KF634041	KF633907	KF633777	KF633643	KF633509	KF635903	KF635769	KF635637	KF635503	KF635370	KF635236	-	KF634974
25	57	103846*	"	Del	KF634809	KF634675	KF634541	KF634407	KF634273	KF634139	KF634005	KF633872	KF633741	KF633607	KF633473	KF635867	KF635734	KF635601	KF635468	KF635334	KF635200	KF635071	KF634938
26	58	103847*	"	Del		KF634676	KF634542	KF634408	KF634274	KF634140	KF634006	KF633873	KF633742	KF633608	KF633474	KF635868	KF635735	KF635602	KF635469	KF635335	KF635201	KF635072	KF634939
27	60	105471*	"	Del	KF634814	KF634681	KF634547	KF634413	KF634279	KF634145	KF634011	KF633878	KF633747	KF633613	KF633479	KF635873	KF635740	KF635607	-	KF635340	KF635206	KF635077	KF634944
28	61	105472*	"	Del	KF634815	KF634682	KF634548	KF634414	KF634280	KF634146	KF634012	KF633879	KF633748	KF633614	KF633480	KF635874	KF635741	KF635608	KF635474	KF635341	KF635207	KF635078	KF634945
29	63	105622*	"	Del	KF634821	KF634688	KF634554	KF634420	KF634286	KF634152	KF634018	KF633885	KF633754	KF633620	KF633486	KF635880	KF635747	KF635614	KF635480	KF635347	KF635213	KF635084	KF634951
30	65	106042*	"	Del		KF634693	KF634559	KF634425	KF634291	KF634157	KF634023	KF633890	KF633759	KF633625	KF633491	KF635885	KF635752	KF635619	KF635485	KF635352	KF635218	-	KF634956
31	68	106057*	"	Del	KF634826	KF634694	KF634560	KF634426	KF634292	KF634158	KF634024	KF633891	KF633760	KF633626	KF633492	KF635886	KF635753	KF635620	KF635486	KF635353	KF635219	KF635089	KF634957
32	69	105709*	Tamil Nadu, India	Del	KF634822	KF634689	KF634555	KF634421	KF634287	KF634153	KF634019	KF633886	KF633755	KF633621	KF633487	KF635881	KF635748	KF635615	KF635481	KF635348	KF635214	KF635085	KF634952
33	70	105711*	"	No Del	KF634823	KF634690	KF634556	KF634422	KF634288	KF634154	KF634020	KF633887	KF633756	KF633622	KF633488	KF635882	KF635749	KF635616	KF635482	KF635349	KF635215	KF635086	KF634953
34	71	81886*	Uttar Pradesh, India	Del	KF634840	KF634708	KF634574	KF634440	KF634306	KF634172	KF634038	KF633904	KF633774	KF633640	KF633506	KF635900	KF635767	KF635634	KF635500	KF635367	KF635233	KF635102	KF634971
35	73	81888*	"	Del	KF634841	KF634709	KF634575	KF634441	KF634307	KF634173	KF634039	KF633905	KF633775	KF633641	KF633507	KF635901	-	KF635635	KF635501	KF635368	KF635234	KF635103	KF634972
36	79	106078*	West Bengal, India	No Del	KF634827	KF634695	KF634561	KF634427	KF634293	KF634159	KF634025	KF633892	KF633761	KF633627	KF633493	KF635887	KF635754	KF635621	KF635487	KF635354	KF635220	-	KF634958
37	81	106081*	"	Del	KF634828	KF634696	KF634562	KF634428	KF634294	KF634160	KF634026	KF633893	KF633762	KF633628	KF633494	KF635888	KF635755	KF635622	KF635488	KF635355	KF635221	KF635090	KF634959
38	82	106086*	"	Del	KF634829	KF634697	KF634563	KF634429	KF634295	KF634161	KF634027	-	KF633763	KF633629	KF633495	KF635889	KF635756	KF635623	KF635489	KF635356	KF635222	KF635091	KF634960
39	83	106115*	"	Del	KF634830	KF634698	KF634564	KF634430	KF634296	KF634162	KF634028	KF633894	KF633764	KF633630	KF633496	KF635890	KF635757	KF635624	KF635490	KF635357	KF635223	KF635092	KF634961
40	87	106122*	"	Del	KF634831	KF634699	KF634565	KF634431	KF634297	KF634163	KF634029	KF633895	KF633765	KF633631	KF633497	KF635891	KF635758	KF635625	KF635491	KF635358	KF635224	KF635093	KF634962
41	90	106126*	"	Del	KF634832	KF634700	KF634566	KF634432	KF634298	KF634164	KF634030	KF633896	KF633766	KF633632	KF633498	KF635892	KF635759	KF635626	KF635492	KF635359	KF635225	KF635094	KF634963
42	91	Kor45*	Kerala, India	Del	KF634895	KF634765	KF634631	KF634497	KF634363	KF634229	KF634095	KF633961	KF633830	KF633697	KF633563	KF635957	KF635823	KF635690	KF635557	KF635424	KF635290	KF635156	KF635027
43	92	Kor83*	"	-	KF634896	KF634766	KF634632	KF634498	KF634364	KF634230	KF634096	KF633962	KF633831	KF633698	KF633564	KF635958	KF635824	KF635691	KF635558	KF635425	KF635291	KF635157	KF635028
44	93	Kor88*	"	No Del	KF634897	KF634767	KF634633	KF634499	KF634365	KF634231	KF634097	KF633963	KF633832	KF633699	KF633565	KF635959	KF635825	KF635692	KF635559	KF635426	KF635292	KF635158	KF635029
45	94	Kor124*	"	No Del	KF634892	KF634762	KF634628	KF634494	KF634360	KF634226	KF634092	KF633958	KF633827	KF633694	KF633560	KF635954	KF635820	KF635687	KF635554	KF635421	KF635287	-	KF635024
46	95	Kor138*	"	No Del	KF634893	KF634763	KF634629	KF634495	KF634361	KF634227	KF634093	KF633959	KF633828	KF633695	KF633561	KF635955	KF635821	KF635688	KF635555	KF635422	KF635288	KF635154	KF635025
47	96	Kor161*	"	Del	KF634894	KF634764	KF634630	KF634496	KF634362	KF634228	KF634094	KF633960	KF633829	KF633696	KF633562	KF635956	KF635822	KF635689	KF635556	KF635423	KF635289	KF635155	KF635026
1- Sub-group according to Garris et al. (2005) based on microsatellite markers: IND-indica, TRJ-tropical japonica, TEJ-temperate japonica, AUS-aus, ARO-aromatic
2-Sub-group according to Glaszmann (1987) based on isozyme markers: 1-indica, 2-aus, 3-ashina, 4-rayada, 5-aromatic, 6-japonica
I, A, Ar and J indicate sub-group association of cultivars used in this study according to microsatellite data, Iindica; Aaus; Araromatic; jjaponica
*indicates samples used for sequence tagged site (STS) marker analysis
# Fore these cultivars, the microsatellite data and morphological data used in Varghese et al.(2014) was included in this study
**CRRI-Central Rice Research Institute, Cuttack
NIEST- North East Institute of Science and Technology, Jorhat, Assam, India
RGCB-Rajiv Gandhi Centre for Biotechnology, Kerala, India
NBPGR-National Bureau of Plant Genetic Resources, Regional Station, Shimla, India
CRURRS-Central Rainfed and Upland Rice Research Station, Jharkhand, India
Pallisree-Pallisree Ltd, Arambagh, West Bengal, India
IAS-Institute of Agricultural Sciences, Banaras Hindu University, Varanasi, India
RARS- Regional Agricultural Research Station, Pattambi, Kerala, India
RRS-Rice Research Station, Moncompu, Kerala, India
ANGRAU-Acharya NG Ranga Agricultural University, Andra Pradesh, India
IARI-Indian Agricultural Research Institute, Karnal, India
IRRI- International Rice research Institute, Manila, Philippines
