# Supplementary material for: The Prehistoric Indian Ayurvedic Rice Shashtika Is an Extant Early Domesticate With a Distinct Selection History
Source: Front Plant Sci. 2018 Aug 14;9:1203. doi: 10.3389/fpls.2018.01203 (PMC6102419; doi:10.3389/fpls.2018.01203)
Supplement: Supplementary file 5 [file Table_4.XLSX]

## Sheet: 70
Supplementary Table 4: List of microsatellite loci and sequence tagged site (STS) loci used for genotyping rice cultivars and O. rufipogon together with loci name, chromosome location and primer sequences.
Supplementary Table 4a. List of microsatellite loci
Sl.No	Loci	Chromosome	Repeat	Forward primer (5' - 3')	Reverse primer (5' - 3')	Tm (0C)	Reference
1	RM1	1	(AG)26	gcgaaaacacaatgcaaaaa	gcgttggttggacctgac	56	Panaud et al. 1996a
2	RM104	1	(GA)9	ggaagaggagagaaagatgtgtgtcg	tcaacagacacaccgccaccgc	56	Akagi et al. 1996b
3	RM23	1	(GA)15	cattggagtggaggctgg	gtcaggcttctgccattctc	56	Chen et al. 1997c
4	RM283	1	(GA)18	gtctacatgtacccttgttggg	cggcatgagagtctgtgatg	56	Temnykh et al. 2000d
5	RM302	1	(GT)30(AT)8	tcatgtcatctaccatcacac	atggagaagatggaatacttgc	56	Temnykh et al. 2000
6	RM431	1	(AG)16	tcctgcgaactgaagagttg	agagcaaaaccctggttcac	56	Temnykh et al. 2001e
7	RM109	2	(AG)16	gccgccggagagggagagagag	ccccgacgggatctccatcgtc	56	Temnykh et al. 2000
8	RM250	2	(CT)17	ggttcaaaccaagctgatca	gatgaaggccttccacgcag	56	Chen et al. 1997
9	RM266	2	(GA)19	tagtttaaccaagactctc	ggttgaacccaaatctgca	56	Temnykh et al. 2000
10	RM423	2	(TTC)9	agcacccatgccttatgttg	cctttttcagtagccctccc	56	Temnykh et al. 2001
11	RM424	2	(CAT)9	tttgtggctcaccagttgag	tggcgcattcatgtcatc	56	Temnykh et al. 2001
12	RM452	2	(GTC)9	ctgatcgagagcgttaaggg	gggatcaaaccacgtttctg	56	Temnykh et al. 2001
13	RM48	2	(GA)17	tgtcccactgctttcaagc	cgagaatgagggacaaataacc	56	Chen et al. 1997
14	RM135	3	(CGG)10	ctctgtctcctcccccgcgtcg	tcagcttctggccggcctcctc	56	Akagi et al. 1996
15	RM231	3	(CT)16	ccagattatttcctgaggtc	cacttgcatagttctgcattg	56	Chen et al. 1997
16	RM293	3	(GT)20	tcgttgggaggtatggtacc	ctttatctgatccttgggaagg	56	Temnykh et al. 2000
17	RM514	3	(AC)12	agattgatctcccattcccc	cacgagcatattactagtgg	56	Temnykh et al. 2001
18	RM517	3	(CT)15	ggcttactggcttcgatttg	cgtctcctttggttagtgcc	56	Temnykh et al. 2001
19	RM545	3	(GA)30	caatggcagagacccaaaag	ctggcatgtaacgacagtgg	56	Temnykh et al. 2001
20	RM124	4	(TC)10	atcgtctgcgttgcggctgctg	catggatcaccgagctcccccc	56	Temnykh et al. 2000
21	RM252	4	(CT)19	ttcgctgacgtgataggttg	atgacttgatcccgagaacg	56	Chen et al. 1997
22	RM280	4	(GA)16	acacgatccactttgcgc	tgtgtcttgagcagccagg	56	Temnykh et al. 2000
23	RM518	4	(TC)15	ctcttcactcactcaccatgg	atccatctggagcaagcaac	56	Temnykh et al. 2001
24	RM551	4	(AG)18	agcccagactagcatgattg	gaaggcgagaaggatcacag	56	Temnykh et al. 2001
25	RM567	4	(GA)21	atcagggaaatcctgaaggg	ggaaggagcaatcaccactg	56	Temnykh et al. 2001
26	RM159	5	(GA)19	ggggcactggcaagggtgaagg	gcttgtgcttctctctctctctctctctc	56	Temnykh et al. 2000
27	RM178	5	(GA)5(AG)8	tcgcgtgaaagataagcggcgc	gatcaccgttccctccgcctgc	56	Temnykh et al. 2000
28	RM430	5	(GA)25	aaacaacgacgtccctgatc	gtgcctccgtggttatgaac	56	Temnykh et al. 2001
29	RM440	5	(CTT)22	catgcaacaacgtcaccttc	atggttggtaggcaccaaag	56	Temnykh et al. 2001
30	RM507	5	(AAGA)7	cttaagctccagccgaaatg	ctcaccctcatcatcgcc	56	Temnykh et al. 2001
31	RM133	6	(CT)8	ttggattgttttgctggctcgc	ggaacacggggtcggaagcgac	56	Temnykh et al. 2000
32	RM204	6	(CT)44	gtgactgacttggtcataggg	gctagccatgctctcgtacc	56	Chen et al. 1997
33	RM225	6	(CT)18	tgcccatatggtctggatg	gaaagtggatcaggaaggc	56	Chen et al. 1997
34	RM439	6	(AAT)13	tcataacagtccactccccc	tggtactccatcatcccatg	56	Temnykh et al. 2001
35	RM541	6	(TC)16	tataaccgacctcagtgccc	ccttactcccatgccatgag	56	Temnykh et al. 2001
36	RM589	6	(GT)24	atcatggtcggtggcttaac	caggttccaaccagacactg	56	Temnykh et al. 2001
37	RM11	7	(GA)17	tctcctcttcccccgatc	atagcgggcgaggcttag	56	Panaud et al. 1996
38	RM118	7	(GA)8	ccaatcggagccaccggagagc	cacatcctccagcgacgccgag	56	Temnykh et al. 2000
39	RM234	7	(CT)25	acagtatccaaggccctgg	cacgtgagacaaagacggag	56	Chen et al. 1997
40	RM336	7	(CTT)18	cttacagagaaacggcatcg	gctggtttgtttcaggttcg	56	Temnykh et al. 2000
41	RM346	7	(CTT)18	cgagagagcccataactacg	acaagacgacgaggagggac	56	Bligh et al.,1999f
42	RM432	7	(CATC)9	ttctgtctcacgctggattg	agctgcgtacgtgatgaatg	56	Temnykh et al. 2001
43	RM481	7	(CAA)12	tagctagccgattgaatggc	ctccacctcctatgttgttg	56	Temnykh et al. 2001
44	RM223	8	(CT)25	gagtgagcttgggctgaaac	gaaggcaagtcttggcactg	56	Chen et al. 1997
45	RM25	8	(GA)18	ggaaagaatgatcttttcatgg	ctaccatcaaaaccaatgttc	56	Chen et al. 1997
46	RM284	8	(GA)8	atctctgatactccatccatcc	cctgtacgttgatccgaagc	56	Temnykh et al. 2000
47	RM404	8	(GA)33	ccaatcattaacccctgagc	gccttcatgcttcagaagac	56	Temnykh et al. 2001
48	RM408	8	(CT)13	caacgagctaacttccgtcc	actgctacttgggtagctgacc	56	Temnykh et al. 2001
49	RM433	8	(AG)13	tgcgctgaactaaacacagc	agacaaacctggccattcac	56	Temnykh et al. 2001
50	RM447	8	(CTT)8	cccttgtgctgtctcctctc	acgggcttcttctccttctc	56	Temnykh et al. 2001
51	RM160	9	(GAA)23	agctagcagctatagcttagctggagatcg	tctcatcgccatgcgaggcctc	56	Akagi et al. 1996
52	RM215	9	(CT)16	caaaatggagcagcaagagc	tgagcacctccttctctgtag	56	Chen et al. 1997
53	RM242	9	(CT)26	ggccaacgtgtgtatgtctc	tatatgccaagacggatggg	56	Chen et al. 1997
54	RM257	9	(CT)24	cagttccgagcaagagtactc	ggatcggacgtggcatatg	56	Chen et al. 1997
55	RM316	9	(GT)8-(TG)9(TTTG)4(TG)4	ctagttgggcatacgatggc	acgcttatatgttacgtcaac	56	Temnykh et al. 2000
56	RM566	9	(AG)15	acccaactacgatcagctcg	ctccaggaacacgctctttc	56	Temnykh et al. 2001
57	RM228	10	(CA)6(GA)36	ctggccattagtccttgg	gcttgcggctctgcttac	56	Chen et al. 1997
58	RM258	10	(GA)21(GGA)3	tgctgtatgtagctcgcacc	tggcctttaaagctgtcgc	56	Chen et al. 1997
59	RM330A	10	(CAT)5	caatgaagtggatctcggag	catcaatcagcgaaggtcc	56	Temnykh et al. 2000
60	RM484	10	(AT)9	tctccctcctcaccattgtc	tgctgccctctctctctctc	56	Temnykh et al. 2001
61	RM590	10	(TCT)10	catctccgctctccatgc	ggagttggggtcttgttcg	56	Temnykh et al. 2001
62	RM202	11	(CT)30	cagattggagatgaagtcctcc	ccagcaagcatgtcaatgta	56	Chen et al. 1997
63	RM224	11	(AAG)8(AG)13	atcgatcgatcttcacgagg	tgctataaaaggcattcggg	56	Chen et al. 1997
64	RM441	11	(AG)13	acaccagagagagagagagagag	tctgcaacggctgatagatg	56	Temnykh et al. 2001
65	RM536	11	(CT)16	tctctcctcttgtttggctc	acacaccaacacgaccacac	56	Temnykh et al. 2001
66	RM12	12	(GA)21	tgccctgttattttcttctctc	ggtgatcctttcccatttca	56	Panaud et al. 1996
67	RM277	12	(GA)11	cggtcaaatcatcacctgac	caaggcttgcaagggaag	56	Temnykh et al. 2000
68	RM309	12	(GT)13	gtagatcacgcacctttctgg	agaaggcctccggtgaag	56	Temnykh et al. 2000
69	RM511	12	(GAC)7	cttcgatccggtgacgac	aacgaaagcgaagctgtctc	56	Temnykh et al. 2001
70	RM519	12	(AAG)8	agagagcccctaaatttccg	aggtacgctcacctgtggac	56	Temnykh et al. 2001
aPanaud, O., McCouch, S.R. & Chen, X. Development of microsatellite markers and characterization of simple sequence length polymorphism (SSLP) in rice (Oryza sativa L.). Mol. Gen. Genet. 252, 597-607 (1996). bAkagi, H., Yokozeki, Y., Inagaki, A. & Fujimura, T. Microsatellite DNA markers for rice chromosomes. Theor. Appl. Genet. 93, 1071-1077 (1996). cChen, X., Temnykh, S., Xu, Y., Cho, Y.G. & McC…
Supplementary Table 4b: List of STS loci.
Sl.No.	STS	Chromosome location	Forward Primer	Reverse Primer	Tm (0C)	Loci information
1	sts_047	1	gattcgcgaagatcgtcaagg	ccgtacgcttgttccatatctcc	55	Beta galactosidase precursor, putative, expressed
2	sts_065	1	gtttgtgcgaaagcttcaatgc	ctagaagggcttgttccatctgc	55	Thioredoxin family Trp26, putative, expressed
3	sts_023	3	tacctgtcagaccatcccaaagc	ggattgaatgtcatgggatcagg	55	Cytochrome P450 85A1, putative, expressed
4	sts_099	3	gtacgggaatgcaaatgtgtgg	ccaattgaatccctccatgacc	55	OsPP2Ac-2 - Phosphatase 2A isoform 2, family 2, expressed
5	sts_040	4	gcagtggattttccagctctcc	cacgactacatcagggttgaatgg	55	Expressed protein
6	sts_011	5	ggtcaaacattgcacctcttcg	actcgagtatgcttgctggaagg	55	Expressed protein
7	sts_025	5	gatgtgatcgttgaactggatgc	tcgcacatacttcacatttgcac	55	DNA J homolog subfamily B member, putative, expressed
8	sts_024	6	ctgcaattctagctgcggaaagc	aaagctccatgagggcattttcc	55	GAMYB binding protein, putative, expressed
9	sts_031	6	tcctgagctgtttgaaagtcttgg	gtgcgttgaacctcactatcacc	55	26S protease regulatory subunit 8, putative, expressed
10	sts_066	7	gtttccaatggagaggcaaatgg	aagagtgcttcctcgatgatttcc	55	CIP7, putative, expressed
11	sts_108	7	cctgagtaccgaatgttggaagg	cctgagtcagccaaaacataggc	55	Ethylene overproduction protein 1, putative, expressed
12	sts_004	8	cttgggattattgacgtggaagc	caaatctcccttcaaagggttgg	55	Solute carrier family 35, member F1, putative, expressed
13	sts_080	9	cgcaggactgcattaaacatagc	ctcggattgttgagtcagtgtgg	55	Expressed protein
14	sts_087	9	atgtgatggcgaatcctaaggtg	atacatgaactccccacccctgac	55	DNA binding protein, putative, expressed
15	sts_070	10	gaaatgttcaaggctatggacacc	tccatgcaagccttttgaagc	55	Calcium dependent protein kinase, isoform 1, expressed
16	sts_072	11	cttgcgatgcaatatcagagagc	gctggtacagactgaaaaatccttcc	55	Expressed protein
17	sts_089	11	tgatgatgagggtgttgatgacc	gtggctccgtccttgtagtaggc	55	Translationally controlled tumor protein, putative, expressed
18	sts_052	12	aacttcacctacaacggcaagc	cataagtaggcatgatcacgaacg	55	Nil
19	sts_085	12	actgttgctgtggtgctgacc	caaaatccacccctctcaagtcc	55	Nil
