# Supplementary material for: The Prehistoric Indian Ayurvedic Rice Shashtika Is an Extant Early Domesticate With a Distinct Selection History
Source: Front Plant Sci. 2018 Aug 14;9:1203. doi: 10.3389/fpls.2018.01203 (PMC6102419; doi:10.3389/fpls.2018.01203)
Supplement: Supplementary file 7 [file Table_6.XLSX]

## Sheet: Sheet1
Supplementary Table 6. Inferred ancestry of 589 rice individuals revealed by the Bayesian algorithm STRUCTURE based on the allele data produced by 70 microsatellite loci. Accession/Cultivar number represent individual name followed by individual number, as in Supplementary Table 1, after an underscore in the case of Njavara collections and cultivar name followed by RGCB collection serial number, …
Individual name/Cultivar number	Genetic affinity	Accession name of Njavara/Njavara like	District	Cluster association of Njavara on UPGMA dendrogram (Varietal types)	Indica	Aus	Aromatic	Indica	Aus	Njavara (Short black I)	Njavara (Intermediate yellow)	Indica	Japonica	Njavara (Short black III)	Japonica	Aus	Indica	Japonica	Njavara ( Long/Short yellow)
N106-1-1_200	Njavara like	N106-Chekannur Y	Malappuram	Not applicable	0	0	0	0	0	0	0	0	0	0	0	0	0.996	0	0
N65-1-1_131	Njavara	N65-Mala Thruthala Y	Palakkad	Short yellow	0	0	0	0	0.001	0	0	0	0	0.001	0	0.001	0	0.001	0.994
N 95-1-3_184	Njavara like	N95-Thuyyam Y	Malappuram	Not applicable	0	0	0	0	0	0	0.001	0	0	0	0	0	0.995	0	0
N 95-2-2_185	Njavara like	N95-Thuyyam Y	Malappuram	Not applicable	0	0	0	0	0	0	0	0	0	0	0	0.001	0.996	0	0
N 95-3-1_186	Njavara like	N95-Thuyyam Y	Malappuram	Not applicable	0	0	0	0	0	0	0	0	0	0	0	0	0.996	0	0
N 75-1-3_148	Njavara	N75-Koothuparambu B	Kannur	Intermediate yellow	0	0	0	0	0	0.001	0.995	0	0	0.001	0	0.001	0	0	0.001
N 75-2-1_149	Njavara	N75-Koothuparambu B	Kannur	Intermediate yellow	0	0	0	0	0	0	0.995	0	0	0	0	0.001	0	0	0.001
N 75-3-2_150	Njavara	N75-Koothuparambu B	Kannur	Intermediate yellow	0	0	0	0	0	0	0.995	0	0	0	0	0.001	0	0	0
N 45-1-1_083	Njavara	N45-Karimkutty B	Wayanad	Short black -III	0	0.001	0.001	0	0.001	0.001	0.001	0	0	0.989	0	0.002	0	0.001	0.001
N 45-1-2_084	Njavara	N45-Karimkutty B	Wayanad	Short black -III	0	0.001	0.001	0	0.007	0.001	0.001	0	0	0.93	0.014	0.002	0.001	0	0.041
N 45-2-2_085	Njavara	N45-Karimkutty B	Wayanad	Short black -III	0	0	0	0	0	0.001	0	0	0	0.994	0	0	0	0	0.002
N 54-2-3_103	Njavara	N54-Mananthavady B	Wayanad	Short black -III	0	0	0.002	0	0	0	0	0	0	0.984	0.008	0.001	0	0.002	0
N 54-3-1_104	Njavara	N54-Mananthavady B	Wayanad	Short black -III	0	0	0	0	0	0	0	0	0	0.996	0	0	0	0	0.001
N 66-1-1_132	Njavara	N66-Edattummal Y	Kasaragod	Intermediate yellow	0.001	0.001	0	0	0	0.001	0.98	0	0	0.001	0.001	0.003	0	0.001	0.011
N 66-1-2_133	Njavara	N66-Edattummal Y	Kasaragod	Intermediate yellow	0	0	0.001	0.001	0.001	0	0.991	0	0	0	0.001	0.002	0	0	0
N 68-1-1_134	Njavara	N68-Mulagunnathukavu Y	Thrissur	Short yellow	0.001	0.002	0.001	0	0.005	0.006	0.001	0.001	0.052	0.006	0.001	0.006	0	0.001	0.918
N 68-2-3_135	Njavara	N68-Mulagunnathukavu Y	Thrissur	Short yellow	0.003	0	0.003	0.012	0.002	0	0.05	0	0	0	0	0.001	0	0	0.927
N 68-3-1_136	Njavara	N68-Mulagunnathukavu Y	Thrissur	Short yellow	0	0	0	0	0	0.001	0	0	0	0.001	0	0.001	0	0	0.995
N 56-1-2_107	Njavara	N56-Ambalappara B	Palakkad	Short black-I	0	0	0	0	0	0.993	0	0	0	0	0	0.001	0.001	0	0.001
N 56-2-2_108	Njavara	N56-Ambalappara B	Palakkad	Short black-I	0	0.005	0	0	0	0.986	0	0	0	0.005	0	0	0	0	0.001
N 56-3-3_109	Njavara	N56-Ambalappara B	Palakkad	Short black-I	0.001	0	0	0	0	0.989	0	0.002	0	0.005	0	0	0	0	0
N 29-1-3_043	Njavara	N29-Muttil B	Wayanad	Short black-III	0	0	0	0	0	0.003	0	0	0	0.985	0	0.008	0	0	0.001
N 29-2-1_044	Njavara	N29-Muttil B	Wayanad	Short black-III	0	0	0	0	0	0	0.001	0	0	0.995	0	0.001	0	0	0
N 29-3-2_045	Njavara	N29-Muttil B	Wayanad	Short black-III	0	0	0	0	0.001	0	0.033	0	0	0.96	0	0.002	0	0	0.001
N 93-1-1_180	Njavara like	N93-Idappal Y	Malappuram	Not applicable	0.001	0	0	0	0	0.002	0.001	0	0.001	0.001	0	0.001	0.991	0	0.001
N 31-1-3_046	Njavara	N31-Ezhuvantala B	Palakkad	Short black-I	0.001	0.002	0.002	0	0.001	0.987	0.001	0.002	0	0.001	0	0.001	0	0	0.001
N 31-2-2_047	Njavara	N31-Ezhuvantala B	Palakkad	Short black-I	0	0	0	0	0	0.994	0.001	0	0	0.001	0	0.001	0	0	0
N 82-1-1_158	Njavara like	N82-Peruvayal B	Kozhikode	Not applicable	0	0.001	0.001	0	0.904	0.088	0.001	0.001	0	0.001	0	0.001	0	0	0.001
N 82-2-3_159	Njavara like	N82-Peruvayal B	Kozhikode	Not applicable	0.001	0.001	0	0	0.919	0.073	0.001	0.001	0	0.001	0	0	0	0	0.001
N 70-1-1_139	Njavara	N70-Payyannur Y	Kannur	Intermediate yellow	0	0	0	0	0	0	0.996	0	0	0	0	0	0	0	0
N 70-2-2_140	Njavara	N70-Payyannur Y	Kannur	Intermediate yellow	0	0	0	0	0.001	0	0.993	0.001	0	0.001	0	0.001	0	0	0.001
N 58-1-2_113	Njavara	N58-Chuloor B	Kozhikode	Short black-III	0	0.001	0	0	0	0	0.001	0	0	0.956	0.001	0.001	0.001	0.001	0.035
N 58-2-2_114	Njavara	N58-Chuloor B	Kozhikode	Short black-III	0	0	0	0	0	0	0.001	0	0	0.995	0	0	0	0	0.001
N 58-3-3_115	Njavara	N58-Chuloor B	Kozhikode	Short black-III	0	0	0	0	0	0	0.001	0	0	0.995	0	0	0	0	0.001
N 81-1-1_155	Njavara	N81-Peruvayal B	Kozhikode	Short black-III	0	0	0	0	0.001	0.001	0	0	0.005	0.989	0.001	0	0	0.001	0
N 81-2-2_156	Njavara	N81-Peruvayal B	Kozhikode	Short black-III	0	0	0	0	0	0	0.001	0	0	0.991	0	0.001	0	0	0.004
N 81-3-1_157	Njavara	N81-Peruvayal B	Kozhikode	Short black-III	0	0	0	0	0.001	0	0.002	0.001	0	0.993	0	0.001	0	0	0
N 88-1-3_172	Njavara like	N88-Thanur Y	Malappuram	Not applicable	0.991	0.001	0	0	0	0.001	0	0.001	0	0.001	0	0	0.002	0	0
N 88-2-2_173	Njavara like	N88-Thanur Y	Malappuram	Not applicable	0.981	0	0	0	0	0	0	0	0	0	0	0	0.015	0	0
N 88-3-1_174	Njavara like	N88-Thanur Y	Malappuram	Not applicable	0.995	0	0	0	0	0	0	0	0	0	0	0	0.001	0	0
N 59-1-1_116	Njavara	N59-Pozhuthana B	Wayanad	Short black-III	0	0.001	0.001	0.001	0	0.001	0.001	0	0	0.977	0.002	0.005	0.001	0	0.009
N 59-2-2_117	Njavara	N59-Pozhuthana B	Wayanad	Short black-III	0	0	0	0	0	0.001	0.001	0	0	0.994	0	0.001	0	0	0.001
N 83-1-3_160	Njavara	N83-Peruvayal B	Kozhikode	Short black-III	0	0	0	0	0	0.001	0.001	0	0	0.993	0	0.002	0	0	0.001
N 83-2-2_161	Njavara	N83-Peruvayal B	Kozhikode	Short black-III	0	0	0	0	0	0.001	0	0	0	0.995	0	0	0	0	0.001
N 35-1-2_057	Njavara	N35-Kothachira B	Palakkad	Short yellow	0.001	0	0	0	0.001	0.001	0	0.001	0	0.029	0	0	0	0	0.965
N 35-2-2_058	Njavara	N35-Kothachira B	Palakkad	Short yellow	0	0.001	0	0	0	0.001	0.001	0	0	0.002	0	0	0	0	0.993
N 35-3-1_059	Njavara	N35-Kothachira B	Palakkad	Short yellow	0	0.001	0	0	0	0.001	0	0	0	0.001	0	0	0	0	0.994
N 85-1-1_165	Njavara	N85-Narikkuni B	Kozhikode	Short black-III	0.002	0	0.055	0	0	0.003	0.023	0.001	0.002	0.856	0	0.008	0.001	0.001	0.047
N 85-2-3_166	Njavara	N85-Narikkuni B	Kozhikode	Short black-III	0	0	0	0	0.001	0.012	0	0	0.001	0.976	0.001	0.002	0	0	0.005
N 85-3-2_167	Njavara	N85-Narikkuni B	Kozhikode	Short black-III	0	0	0	0	0	0	0	0	0	0.995	0	0	0	0	0
N 64-1-1_128	Njavara	N64-Kecheri Y	Thrissur	Short yellow	0	0	0	0.003	0	0	0.001	0	0	0.001	0	0.001	0.003	0	0.989
N 64-2-3_129	Njavara	N64-Kecheri Y	Thrissur	Short yellow	0	0.001	0	0	0	0.004	0.001	0	0	0.01	0.001	0.001	0.001	0	0.979
N 64-3-2_130	Njavara	N64-Kecheri Y	Thrissur	Short yellow	0.002	0.001	0.003	0	0	0	0.006	0.002	0.004	0.002	0	0.001	0	0.001	0.977
N 110-1-1_205	Njavara	N110-Nedumbasseri Y	Ernakulam	Short yellow	0	0.001	0	0	0.001	0.001	0.005	0	0.001	0.005	0	0.001	0	0	0.985
N 107-2-1_201	Njavara	N107-Kalliasseri B	Kannur	Intermediate yellow	0	0	0	0	0	0.096	0.897	0	0	0.001	0	0.001	0	0	0.002
N 48-1-3_088	Njavara	N48-Pulassery Y	Palakkad	Short yellow	0	0	0	0	0.001	0.006	0	0	0	0.001	0	0.003	0	0	0.986
N 48-2-1_089	Njavara	N48-Pulassery Y	Palakkad	Short yellow	0	0.001	0	0	0	0.088	0.001	0	0	0	0	0.001	0	0	0.907
N 48-3-2_090	Njavara	N48-Pulassery Y	Palakkad	Short yellow	0	0	0	0	0.001	0.001	0	0	0	0	0	0	0	0	0.995
N 51-1-2_097	Njavara	N51-Kalliasseri Y	Kannur	Intermediate yellow	0	0	0	0	0	0.001	0.909	0	0	0.005	0	0.001	0	0	0.082
N 51-2-2_098	Njavara like	N51-Kalliasseri Y	Kannur	Not applicable	0.909	0	0	0.001	0	0.001	0.003	0.004	0	0.077	0.001	0	0.001	0.001	0
N 51-3-3_099	Njavara	N51-Kalliasseri Y	Kannur	Intermediate yellow	0.012	0.001	0.001	0.008	0.004	0.002	0.91	0.025	0.001	0.002	0	0.011	0.007	0	0.016
N44-1-1_080	Njavara	N44-Naripparambu B	Malappuram	Short black-I	0	0.003	0.001	0	0.002	0.943	0.028	0	0.001	0.016	0	0.002	0	0	0.003
N44-2-2_081	Njavara	N44-Naripparambu B	Malappuram	Short black-I	0	0	0	0	0	0.954	0.001	0	0	0	0	0.04	0	0	0.001
N44-3-3_082	Njavara	N44-Naripparambu B	Malappuram	Short black-I	0.004	0	0	0	0.001	0.986	0.003	0	0	0	0	0.002	0	0	0
N 57-1-1_110	Njavara	N57-Thruthala Y	Palakkad	Short yellow	0	0.001	0	0	0.001	0.018	0.001	0.001	0	0	0	0	0	0	0.976
N 57-2-3_111	Njavara	N57-Thruthala Y	Palakkad	Short yellow	0	0	0	0	0.001	0.002	0.001	0	0	0	0	0.08	0	0	0.913
N 57-3-3_112	Njavara	N57-Thruthala Y	Palakkad	Short yellow	0	0	0	0	0	0	0	0	0	0	0	0.021	0	0	0.975
N 98-1-1_191	Njavara	N98-Ponnani Y	Malappuram	Short black-I	0	0	0	0	0.001	0.991	0.001	0	0	0.001	0	0.001	0	0	0.003
N 98-2-2_192	Njavara	N98-Ponnani Y	Malappuram	Short black-I	0	0	0	0	0	0.995	0.001	0	0	0.001	0	0.001	0	0	0
N 98-3-3_193	Njavara	N98-Ponnani Y	Malappuram	Short black-I	0	0	0	0	0	0.995	0	0	0	0.001	0	0.001	0	0	0
N 60-1-1_118	Njavara	N60-Polpully B	Palakkad	Short black-I	0.001	0	0	0	0	0.976	0.001	0	0.003	0.001	0	0.014	0.002	0	0.001
N 60-2-3_119	Njavara	N60-Polpully B	Palakkad	Short black-I	0	0.001	0.002	0.001	0.01	0.98	0.001	0.001	0	0.001	0	0.001	0	0	0.002
N 43-1-1_077	Njavara	N43-Thiruvegappura Y	Palakkad	Short yellow	0	0.003	0	0	0.009	0.021	0	0	0.001	0.043	0	0.002	0	0	0.919
N 43-2-2_078	Njavara	N43-Thiruvegappura Y	Palakkad	Short yellow	0	0	0	0	0	0	0	0	0	0	0	0.001	0	0	0.995
N 43-3-1_079	Njavara	N43-Thiruvegappura Y	Palakkad	Short yellow	0	0	0	0	0	0	0	0	0	0	0	0	0	0	0.995
N 61-1-1_120	Njavara	N61-Pozhuthana B	Wayanad	Short black-III	0	0	0	0	0	0	0.001	0	0	0.996	0	0	0	0	0
N 61-2-3_121	Njavara	N61-Pozhuthana B	Wayanad	Short black-III	0.001	0	0	0	0.001	0.005	0	0	0	0.985	0.001	0	0	0	0.004
N 61-3-2_122	Njavara	N61-Pozhuthana B	Wayanad	Short black-III	0	0	0	0	0	0	0	0	0	0.996	0	0	0	0	0
N 36-1-1_060	Njavara	N36-Thrikederi B	Palakkad	Short black-I	0	0	0	0	0	0.996	0	0	0	0	0	0	0	0	0
N 36-2-2_061	Njavara	N36-Thrikederi B	Palakkad	Short black-I	0	0	0	0	0	0.996	0	0	0	0	0	0	0	0	0
N 36-3-1_062	Njavara	N36-Thrikederi B	Palakkad	Short black-I	0	0	0	0	0	0.996	0	0	0	0	0	0	0	0	0
N 74-1-3_146	Njavara	N-Koothuparambu Y	Kannur	Intermediate yellow	0	0.003	0	0	0.003	0.001	0.987	0	0	0.001	0	0.003	0	0	0.001
N 74-3-1_147	Njavara	N-Koothuparambu Y	Kannur	Intermediate yellow	0	0.01	0	0	0.001	0.001	0.983	0	0	0.001	0	0.001	0	0	0.001
N 91-1-1_176	Njavara like	N91-Kavathikulam Y	Malappuram	Not applicable	0.001	0	0	0.001	0	0	0	0.001	0	0	0	0	0.995	0	0
N 91-2-2_177	Njavara like	N91-Kavathikulam Y	Malappuram	Not applicable	0.001	0	0	0	0	0	0	0	0	0	0	0	0.996	0	0
N 91-3-1_178	Njavara like	N91-Kavathikulam Y	Malappuram	Not applicable	0	0.001	0	0.001	0.001	0.001	0	0.001	0.001	0	0	0.002	0.992	0	0
N 84-1-3_162	Njavara	N84-Aduvadu B	Kozhikode	Short black-III	0	0	0	0	0	0.001	0	0	0	0.995	0	0	0	0	0.001
N 84-2-1_163	Njavara	N84-Aduvadu B	Kozhikode	Short black-III	0	0	0	0	0	0	0	0	0	0.993	0.001	0	0	0	0.002
N 84-3-3_164	Njavara	N84-Aduvadu B	Kozhikode	Short black-III	0	0	0	0	0	0	0	0	0	0.996	0	0	0	0	0
N 33-1-1_051	Njavara	N33-Thozhukkad B	Palakkad	Short yellow	0	0	0	0	0	0.002	0.019	0	0	0.002	0	0.008	0	0	0.966
N 33-2-2_052	Njavara	N33-Thozhukkad B	Palakkad	Short yellow	0	0	0	0	0	0	0.001	0	0	0.001	0	0.001	0	0	0.994
N 33-3-3_053	Njavara	N33-Thozhukkad B	Palakkad	Short yellow	0	0	0	0	0	0.001	0.001	0	0	0	0	0.001	0	0	0.995
N 101-1-1_197	Njavara	N101-Kunnamkulam Y	Thrissur	Short yellow	0	0	0	0	0.001	0	0.002	0	0	0.081	0	0.001	0	0	0.912
N 101-2-3_198	Njavara	N101-Kunnamkulam Y	Thrissur	Short yellow	0	0	0.001	0.001	0	0.008	0.002	0	0.001	0.002	0.001	0	0	0	0.983
N 101-3-3_199	Njavara	N101-Kunnamkulam Y	Thrissur	Short yellow	0	0	0	0	0	0	0.001	0	0	0.001	0	0.001	0	0	0.994
N 109-1-1_202	Njavara	N109-Kunnamkulam B	Thrissur	Short yellow	0	0.001	0	0	0	0.001	0.001	0	0	0.001	0	0	0	0	0.994
N 109-2-3_203	Njavara	N109-Kunnamkulam B	Thrissur	Short yellow	0	0	0	0.001	0	0	0.001	0	0	0.001	0.001	0	0	0	0.993
N 109-3-1_204	Njavara	N109-Kunnamkulam B	Thrissur	Short yellow	0.001	0	0.002	0.001	0	0	0.001	0.001	0.001	0.001	0	0	0.006	0	0.984
N 97-3-2_190	Njavara like	N97-Idappal Y	Malappuram	Not applicable	0	0.001	0	0.001	0.001	0.001	0.001	0	0	0.003	0	0.001	0.985	0	0.003
N 69-1-2_137	Njavara	N69-Pattanchery B	Palakkad	Short black-I	0	0	0	0	0.001	0.994	0.001	0	0	0.001	0	0.001	0	0	0.001
N 69-2-2_138	Njavara	N69-Pattanchery B	Palakkad	Short black-I	0	0	0	0	0.001	0.992	0.001	0	0	0.001	0	0.001	0	0	0.001
N 71-1-2_141	Njavara	N71-Kothamangalam B	Ernakulam	Short black-III	0	0	0	0	0	0.001	0.001	0	0	0.994	0	0	0	0	0.001
N 71-2-3_142	Njavara	N71-Kothamangalam B	Ernakulam	Short black-III	0.004	0.012	0	0	0.001	0.001	0	0	0	0.975	0	0.001	0.003	0	0.001
N 71-3-3_143	Njavara like	N71-Kothamangalam B	Ernakulam	Not applicable	0.005	0.003	0	0.147	0.003	0.014	0.002	0.002	0.001	0.337	0	0.001	0.484	0	0.001
N 78-1-1_152	Njavara like	N78-Cholode Y	Kannur	Not applicable	0.001	0.002	0.001	0.267	0.003	0.001	0.001	0.002	0.001	0.001	0	0.001	0.718	0.001	0.002
N 78-2-1_153	Njavara like	N78-Cholode Y	Kannur	Not applicable	0.005	0.016	0	0.184	0.001	0.001	0.002	0.001	0	0	0.001	0.004	0.784	0	0
N 78-3-1_154	Njavara like	N78-Cholode Y	Kannur	Not applicable	0.001	0.007	0.001	0.291	0.002	0.006	0.003	0.001	0.001	0.011	0.001	0	0.673	0	0.002
N 40-1-1_072	Njavara	N40-Thirurangadi Y	Malappuram	Short yellow	0.001	0.001	0	0	0.001	0	0.001	0	0	0.001	0	0	0	0	0.994
N 40-2-1_073	Njavara	N40-Thirurangadi Y	Malappuram	Short yellow	0	0.001	0.001	0	0.001	0.001	0.002	0	0	0.005	0.002	0.001	0	0.001	0.985
N 40-3-3_074	Njavara	N40-Thirurangadi Y	Malappuram	Short yellow	0.001	0.001	0	0	0	0	0.001	0	0	0.001	0	0	0	0	0.993
N 86-1-1_168	Njavara	N86-Chathamangalam B	Kozhikode	Short black-III	0	0	0	0	0	0	0.001	0	0	0.996	0	0	0	0	0
N 86-2-3_169	Njavara	N86-Chathamangalam B	Kozhikode	Short black-III	0	0	0	0	0	0	0	0	0	0.996	0	0	0	0	0
N 111-1-3_206	Njavara like	N-Karimkutty Y	Wayanad	Not applicable	0.01	0.006	0.001	0.005	0.001	0.001	0.002	0.109	0	0.001	0	0.001	0.86	0	0.001
N 111-3-1_207	Njavara like	N-Karimkutty Y	Wayanad	Not applicable	0.037	0.001	0.004	0.168	0.002	0.001	0.001	0.018	0.001	0.472	0.029	0.001	0.264	0.002	0.001
N 39-1-1_069	Njavara	N39-Thirurangadi B	Malappuram	Short black-III	0	0	0	0	0	0	0.001	0	0	0.991	0	0	0	0	0.004
N 39-2-2_070	Njavara	N39-Thirurangadi B	Malappuram	Short black-III	0	0.001	0	0	0	0.005	0	0.001	0	0.989	0.001	0	0	0	0.001
N 39-3-1_071	Njavara	N39-Thirurangadi B	Malappuram	Short black-III	0	0	0	0	0	0	0.001	0	0	0.995	0	0	0	0	0.001
N 50-1-1_094	Njavara	N50-Chuloor B	Kozhikode	Short black-III	0	0	0	0	0	0.001	0	0	0	0.995	0	0	0	0	0.001
N 50-2-3_095	Njavara	N50-Chuloor B	Kozhikode	Short black-III	0.004	0	0	0.002	0	0.001	0.001	0.002	0	0.983	0	0	0.005	0	0.001
N 50-3-3_096	Njavara	N50-Chuloor B	Kozhikode	Short black-III	0	0	0	0	0	0	0.018	0	0	0.977	0	0	0	0	0.001
N 90-3-1_175	Njavara like	N90-Thanur Y	Malappuram	Not applicable	0	0	0	0	0	0	0	0	0	0	0	0	0.996	0	0
N 62-1-1_123	Njavara	N62-Mundakutty B	Wayanad	Short black-III	0	0	0	0	0	0	0.001	0	0	0.995	0	0	0	0	0.001
N 62-2-1_124	Njavara	N62-Mundakutty B	Wayanad	Short black-III	0	0	0	0	0	0.001	0.001	0	0	0.995	0	0	0	0	0.001
N 62-3-1_125	Njavara	N62-Mundakutty B	Wayanad	Short black-III	0	0	0	0	0	0.001	0.001	0	0	0.995	0	0	0	0	0.001
N 94-1-1_181	Njavara	N94-Idappal B	Malappuram	Short black-I	0	0	0	0	0	0.996	0	0	0	0	0	0	0	0	0
N 94-2-1_182	Njavara	N94-Idappal B	Malappuram	Short black-I	0	0	0	0	0	0.99	0	0	0.001	0.005	0	0	0	0	0.001
N 94-3-2_183	Njavara	N94-Idappal B	Malappuram	Short black-I	0	0	0	0	0	0.993	0	0	0	0	0.003	0	0	0	0
N 87-1-1_170	Njavara like	N87-Parappanangadi Y	Malappuram	Not applicable	0	0.001	0	0.004	0	0.022	0.001	0	0	0.001	0	0	0.968	0	0.001
N 87-3-3_171	Njavara like	N87-Parappanangadi Y	Malappuram	Not applicable	0.001	0.001	0	0.217	0	0	0.022	0.001	0	0	0	0	0.755	0	0
N 96-1-3_187	Njavara	N96-Idappal B	Malappuram	Short black-I	0	0.001	0	0	0	0.986	0.001	0	0	0	0	0.007	0	0.002	0.001
N 96-2-1_188	Njavara	N96-Idappal B	Malappuram	Short black-I	0.002	0.001	0	0.002	0.001	0.965	0	0.002	0	0.019	0	0.001	0.002	0	0.004
N 96-3-1_189	Njavara	N96-Idappal B	Malappuram	Short black-I	0.001	0	0	0.001	0.002	0.974	0.01	0	0	0.007	0.001	0.001	0.001	0	0.002
N 77-1-1_151	Njavara	N77-Payyanuur Y	Kannur	Intermediate yellow	0	0	0	0	0	0	0.996	0	0	0	0	0	0	0	0
N 73-1-1_144	Njavara like	N73-Iritty B	Kannur	Not applicable	0.072	0.001	0	0.339	0.001	0.001	0	0.007	0	0	0	0.001	0.577	0	0
N 73-3-1_145	Njavara like	N73-Iritty B	Kannur	Not applicable	0.053	0.001	0	0.458	0.002	0.001	0.001	0.008	0.002	0	0	0.001	0.472	0	0
N 52-1-1_100	Njavara	N52-Chuloor B	Kozhikode	Short black-III	0	0	0.001	0	0.001	0.006	0.006	0	0.001	0.867	0.001	0.04	0.038	0	0.039
N 52-2-2_101	Njavara	N52-Chuloor B	Kozhikode	Short black-III	0	0.001	0.001	0	0	0.004	0.007	0	0	0.981	0	0.003	0	0	0.001
N 52-3-3_102	Njavara	N52-Chuloor B	Kozhikode	Short black-III	0.001	0	0	0	0	0.05	0	0	0	0.927	0.002	0	0	0.003	0.015
N 41-2-3_075	Njavara like	N41-Thirurangadi Y	Malappuram	Not applicable	0.001	0	0	0	0	0	0	0	0	0	0	0	0.996	0	0
N 41-3-2_076	Njavara like	N41-Thirurangadi Y	Malappuram	Not applicable	0	0	0	0	0	0	0	0	0	0	0	0	0.996	0	0
N 63-2-3_126	Njavara like	N63-Peelikode B	Kasaragod	Not applicable	0.981	0	0	0	0	0	0.002	0	0	0	0	0	0.014	0	0
N 63-3-2_127	Njavara	N63-Peelikode B	Kasaragod	Intermediate yellow	0	0	0	0	0	0	0.996	0	0	0	0	0	0	0	0
N 37-1-3_063	Njavara like	N37-Puliyoor Y	Alappuzha	Not applicable	0.711	0	0	0.003	0	0	0	0.262	0	0	0	0	0.02	0	0
N 37-2-1_064	Njavara like	N37-Puliyoor Y	Alappuzha	Not applicable	0.662	0	0	0.001	0.001	0	0	0.313	0	0	0	0.002	0.018	0	0
N 37-3-1_065	Njavara like	N37-Puliyoor Y	Alappuzha	Not applicable	0.804	0.002	0.001	0.061	0.001	0.049	0.027	0.003	0.004	0.001	0.001	0.002	0.028	0.001	0.016
N 47-1-3_086	Njavara	N47-Puthenchira Y	Thrissur	Intermediate yellow	0	0.001	0	0	0	0.003	0.991	0	0	0.001	0	0.001	0	0	0.001
N 47-3-1_087	Njavara	N47-Puthenchira Y	Thrissur	Intermediate yellow	0	0	0	0	0	0.001	0.994	0	0	0.001	0	0.001	0	0	0.001
N 99-1-1_194	Njavara	N99-Kunnamkulam Y	Thrissur	Short yellow	0.001	0.008	0	0.001	0.001	0.001	0.001	0	0	0.003	0	0.012	0.001	0.001	0.97
N 99-2-3_195	Njavara	N99-Kunnamkulam Y	Thrissur	Short yellow	0	0.001	0	0	0	0	0.001	0	0	0	0.001	0.001	0.001	0.001	0.993
N 99-3-2_196	Njavara	N99-Kunnamkulam Y	Thrissur	Short yellow	0	0.001	0	0	0	0	0	0	0	0	0.002	0	0.001	0.002	0.991
N 34-1-3_054	Njavara	N34-Kothachira Y	Palakkad	Short yellow	0	0	0	0	0.001	0.001	0.02	0.001	0	0.001	0.001	0.001	0.001	0	0.972
N 34-2-2_055	Njavara	N34-Kothachira Y	Palakkad	Short yellow	0	0	0	0	0	0	0.001	0	0	0	0.001	0	0	0.002	0.993
N 34-3-2_056	Njavara	N34-Kothachira Y	Palakkad	Short yellow	0	0	0.001	0	0	0	0	0	0.001	0	0.002	0	0	0.007	0.986
N 55-1-1_105	Njavara	N55-Pattanjeri B	Palakkad	Short black-I	0	0.001	0.003	0	0.001	0.989	0.001	0	0.002	0.001	0.002	0.001	0	0	0.001
N 55-3-1_106	Njavara	N55-Pattanjeri B	Palakkad	Short black-I	0	0	0	0	0.001	0.993	0.001	0	0	0.001	0	0.001	0	0	0.001
N 32-1-3_048	Njavara	N32-Thozhukkad Y	Palakkad	Short yellow	0	0	0	0	0	0	0	0	0	0.001	0	0	0	0	0.995
N 32-2-2_049	Njavara	N32-Thozhukkad Y	Palakkad	Short yellow	0	0	0	0	0	0.001	0.001	0	0	0.001	0	0.002	0	0.002	0.991
N 32-3-2_050	Njavara	N32-Thozhukkad Y	Palakkad	Short yellow	0.001	0.001	0	0	0.002	0.003	0	0	0	0.001	0	0.001	0	0	0.989
N 92-1-1_179	Njavara like	N92-Idappal Y	Malappuram	Not applicable	0.001	0	0	0	0	0	0	0	0	0	0	0	0.996	0	0
N 49-1-1_091	Njavara	N49-Pulassery Y	Palakkad	Short yellow	0	0	0	0	0	0.001	0	0	0	0.001	0	0.001	0	0	0.995
N 49-2-3_092	Njavara	N49-Pulassery Y	Palakkad	Short yellow	0	0	0	0	0	0	0	0	0.001	0.001	0.003	0.001	0.002	0	0.989
N 49-3-1_093	Njavara	N49-Pulassery Y	Palakkad	Short yellow	0	0	0.001	0.001	0.002	0	0.003	0.002	0	0.001	0	0.004	0	0	0.985
N 38-1-1_066	Njavara	N38-Chittur B	Palakkad	Short black-III	0	0	0	0	0	0	0	0	0.001	0.995	0	0	0	0	0
N 38-2-1_067	Njavara	N38-Chittur B	Palakkad	Short black-III	0	0	0	0	0	0	0.001	0	0	0.995	0	0	0	0	0.001
N 38-3-1_068	Njavara	N38-Chittur B	Palakkad	Short black-III	0	0	0	0	0.001	0.001	0	0	0	0.992	0	0.002	0	0	0.002
N 115-1-3_209	Njavara	N115-Kecheri B	Thrissur	Short yellow	0	0	0	0	0.001	0	0.001	0	0	0.001	0	0.001	0	0	0.993
N 115-2-1_210	Njavara	N115-Kecheri B	Thrissur	Short yellow	0	0.001	0	0	0	0.002	0.001	0	0	0.025	0	0.001	0	0	0.967
N 115-3-3_211	Njavara	N115-Kecheri B	Thrissur	Short yellow	0	0.001	0	0	0.001	0.002	0.001	0	0.001	0.004	0	0.019	0	0	0.97
N 116-1-2_212	Njavara	N116-Mulagunnathukavu B	Thrissur	Short yellow	0	0	0	0	0	0	0.001	0	0	0.001	0	0	0	0	0.995
N 116-2-3_213	Njavara	N116-Mulagunnathukavu B	Thrissur	Short yellow	0	0.003	0	0	0.005	0	0.001	0.002	0.009	0.022	0	0.018	0	0	0.938
N 113-3-2_208	Njavara	N113-Pulassery B	Palakkad	Short yellow	0	0	0	0	0	0	0	0	0	0.002	0	0.001	0	0.001	0.993
N 22-1-4_033	Njavara	N22-Kalpetta B	Wayanad	Short black-I	0.001	0	0	0	0	0.987	0	0.001	0	0.007	0	0.001	0.001	0	0
N 24-2-2_037	Njavara like	N24-Kannur Y	Kannur	Not applicable	0.001	0.001	0	0.002	0.001	0.061	0.001	0	0	0.001	0	0.001	0.931	0	0
N 6-3-5_010	Njavara	N6-Kalpetta B	Wayanad	Short black-III	0.007	0	0	0.015	0	0.002	0	0.001	0	0.945	0	0.001	0.025	0.001	0
N 28-1-1_042	Njavara	N28-Kannur Y	Kannur	Intermediate yellow	0.002	0.001	0.007	0	0	0.027	0.887	0	0	0.009	0	0.001	0.006	0	0.059
N 6-1-4_008	Njavara	N6-Kalpetta B	Wayanad	Short black-III	0	0	0	0	0.001	0.001	0.003	0	0	0.99	0.001	0	0	0	0.001
N 21-1-4_031	Njavara	N21-Wayanad B	Wayanad	Short black-III	0	0	0	0	0	0.006	0.001	0	0.002	0.988	0	0	0	0	0.001
N 17-2-2_025	Njavara	N17-Cheruthuruthy B	Thrissur	Short black-I	0	0	0	0	0	0.996	0	0	0	0	0	0	0	0	0
N 5-3-6_007	Njavara	N5-Vengoor Y	Ernakulam	Short black-I	0	0	0	0	0.001	0.991	0.001	0	0	0	0.003	0.001	0	0.001	0
N 15-3-5_022	Njavara	N15-Mulackamthuruthy Y	Kottayam	Long yellow	0	0	0	0	0.001	0.001	0.001	0	0	0.002	0.001	0.002	0	0	0.99
N 4-3-5_006	Njavara like	N4-Vengoor B	Ernakulam	Not applicable	0	0	0	0	0.001	0.001	0.001	0	0	0.001	0	0.994	0	0	0.001
N 1-3-5_001	Njavara	N1-Puthukkad Y	Thrissur	Intermediate yellow	0	0	0	0	0	0.001	0.991	0	0	0.001	0	0.003	0.001	0	0.001
N 3-3-3_004	Njavara	N3-Pavaratty Y	Thrissur	Short yellow	0	0.003	0	0	0.002	0.006	0.001	0	0.001	0.001	0	0.069	0.001	0	0.915
N 26-3-5_040	Njavara	N26-Thruthala Y	Palakkad	Short yellow	0	0	0	0	0	0	0.001	0	0	0	0	0	0	0	0.995
N 2-1-4_002	Njavara	N2-Pattambi B	Palakkad	Short black-I	0	0	0	0	0	0.994	0.002	0	0	0.001	0	0.001	0	0	0
N 10-1-4_015	Njavara	N10-Mithrakary	Alappuzha	Long yellow	0	0	0	0	0	0.005	0.001	0	0	0.083	0	0.002	0	0	0.906
N 14-3-5_020	Njavara	N14-Vezhapra Y	Alappuzha	Long yellow	0	0.001	0	0	0	0.001	0.097	0	0.001	0.002	0	0.004	0	0	0.892
N 4-1-1_005	Njavara like	N4-Vengoor B	Ernakulam	Not applicable	0	0.001	0	0	0	0.002	0.001	0	0	0.001	0	0.992	0	0	0.001
N 19-1-1 _027	Njavara	N19-Payyannur Y	Kannur	Intermediate yellow	0.006	0.002	0	0	0.001	0.002	0.984	0.001	0	0.001	0	0	0	0	0.001
N 11-3-5_017	Njavara	N11-Kunnummel Y	Alappuzha	Long yellow	0	0	0	0	0.016	0.001	0.047	0.001	0	0.001	0	0.002	0	0	0.929
N 20-3-5_029	Njavara	N20-Calicut B	Kozhikode	Short yellow	0	0	0	0	0	0.001	0	0	0	0	0	0	0	0	0.995
N 21-3-3_030	Njavara	N21-Wayanad B	Wayanad	Short black-III	0.001	0.002	0	0.001	0.002	0.006	0.006	0	0	0.968	0	0.001	0.001	0	0.01
N 11-1-4_016	Njavara	N11-Kunnummel Y	Alappuzha	Long yellow	0	0.001	0	0	0	0.001	0.001	0	0.001	0.001	0	0.015	0	0	0.978
N 24-1-6_036	Njavara like	N24-Kannur Y	Kannur	Not applicable	0.066	0.001	0.001	0.018	0.01	0.027	0.001	0.005	0	0.021	0.001	0.002	0.793	0.054	0.001
N 27-1-1_041	Njavara	N27-Thruthala B	Palakkad	Short yellow	0.001	0.037	0	0.001	0.001	0	0.001	0.001	0	0.027	0	0.001	0	0.001	0.93
N 15-3-6_023	Njavara	N15-Mulackamthuruthy Y	Kottayam	Long yellow	0.008	0.001	0	0.005	0.001	0.001	0	0.004	0	0	0	0	0.009	0	0.969
N 23-3-5_034	Njavara	N23-Kalpetta Y	Wayanad	Short yellow	0	0	0	0	0	0	0.001	0	0	0.001	0	0.001	0	0	0.994
N 12-1-4_018	Njavara	N12-Kunnummel Y	Alappuzha	Long yellow	0	0	0	0	0.001	0.002	0.004	0	0.001	0.1	0	0.03	0	0	0.859
N 25-3-5_039	Njavara like	N25-Kannur Y	Kannur	Not applicable	0	0.001	0	0	0.001	0.002	0.04	0	0.001	0.002	0.001	0.906	0	0	0.046
N 15-1-4_021	Njavara	N25-Kannur Y	Kannur	Not applicable	0.002	0.001	0.008	0	0.001	0.004	0.001	0	0.031	0.002	0.001	0.019	0.001	0.001	0.928
N 25-1-1_038	Njavara like	N25-Kannur Y	Kannur	Not applicable	0.001	0.004	0	0.002	0.006	0.003	0.001	0.001	0	0.015	0	0.001	0.965	0	0
N 24-1-4_035	Njavara like	N24-Kannur Y	Kannur	Not applicable	0.001	0	0	0.001	0.002	0.001	0.001	0	0	0.001	0.001	0.001	0.989	0.001	0.001
N 19-3-5_028	Njavara	N19-Payyannur Y	Kannur	Intermediate yellow	0	0	0	0	0.001	0	0.993	0.001	0.001	0.001	0	0.001	0	0	0.001
N 16-2-2_024	Njavara	N16-Padaharam Y	Alappuzha	Long yellow	0	0.002	0	0	0.001	0	0.007	0	0	0.024	0	0.001	0	0	0.963
N 18-1-1_026	Njavara	N18-Payyannur Y	Kannur	Intermediate yellow	0.001	0	0	0.001	0	0	0.992	0.001	0	0.001	0	0.002	0.001	0	0
N 22-1-1_032	Njavara	N22-Kalpetta B	Wayanad	Short black-I	0	0	0	0	0.004	0.912	0.002	0	0	0.068	0	0.004	0	0	0.007
N 6-2-2_009	Njavara	N6-Kalpetta B	Wayanad	Short black-III	0	0.001	0.005	0.043	0.001	0.001	0	0.006	0.001	0.909	0.013	0.003	0.014	0	0.003
N 3-1-1_003	Njavara	N3-Pavaratty Y	Thrissur	Short yellow	0	0	0	0	0	0	0.001	0	0	0.001	0	0	0	0	0.995
N 9-3-3_013	Njavara like	N9-Thuravoor Y	Ernakulam	Not applicable	0	0	0	0	0	0.002	0.308	0	0	0.001	0	0.685	0	0	0.001
N 8-2-8_012	Njavara like	N8-Thuravoor B	Ernakulam	Not applicable	0.004	0.001	0	0.002	0.001	0.001	0.002	0.001	0	0.001	0	0.959	0.028	0	0.001
N 13-2-2_019	Njavara	N13-Mithrakary Y	Alappuzha	Long yellow	0	0.001	0	0	0.003	0.001	0.026	0.001	0	0.007	0	0.001	0	0	0.959
N 7-2-2_011	Njavara	N7-Kalpetta Y	Wayanad	Short black-III	0.001	0.006	0.001	0.005	0.001	0	0.003	0.001	0.002	0.931	0.001	0.003	0.003	0.022	0.022
N 9-2-7_014	Njavara like	N9-Thuravoor Y	Ernakulam	Not applicable	0.412	0	0	0.001	0.005	0.002	0.001	0.001	0.001	0.002	0.001	0.563	0.006	0	0.004
Kotobuki Mochi_R355	Japonica				0	0	0.001	0	0	0	0.001	0.001	0.063	0	0.931	0	0	0.001	0.001
Kinastano_R356	Japonica				0.001	0	0	0	0	0	0	0	0.001	0	0.493	0	0	0.502	0
Unnamed_R357	Japonica				0	0	0	0	0	0	0	0	0.001	0	0.003	0	0	0.991	0.001
DA 13_R358	Aromatic				0	0.001	0.966	0.001	0.006	0	0	0	0.001	0.001	0.002	0.001	0.004	0.015	0.002
Pankhari 203_R359	Aromatic				0.001	0.001	0.957	0.001	0.008	0.008	0.001	0.001	0.004	0.015	0.001	0.002	0.001	0.001	0.001
Makalioka-34_R360	Indica				0.196	0.001	0	0.754	0.006	0	0.003	0.002	0	0.001	0	0.009	0.019	0	0.007
T 1_R362	Aus				0	0.572	0.001	0	0.363	0.005	0.001	0	0.001	0.001	0	0.001	0.001	0.001	0.052
Bamoia 341_R363	Aus				0.004	0.001	0.001	0.173	0.745	0.001	0.001	0.003	0.001	0	0	0.013	0.056	0.001	0
Kalukantha_R364	Indica				0.002	0.001	0.001	0.038	0.144	0.003	0.007	0.34	0.001	0.007	0	0.003	0.45	0	0.001
Gie 57_R367	Indica				0.164	0.001	0.031	0.524	0.132	0	0	0.034	0.001	0.003	0.001	0.001	0.015	0.09	0.001
Hsia-Chioh-Keh-Tu_R368	Indica				0.439	0.052	0.005	0.361	0.03	0	0.001	0.005	0.004	0	0.024	0.032	0.029	0.018	0
Macan Binundok_R369	Indica				0.142	0.008	0.001	0.287	0.001	0.001	0.001	0.479	0.001	0.002	0.002	0.001	0.003	0.071	0.001
Hu Lo Tao_R370	Japonica				0	0.001	0.001	0	0.001	0.003	0.002	0	0.005	0	0.893	0.075	0	0.013	0.006
Dhola Aman_R371	Indica				0.21	0.001	0	0.782	0.001	0	0	0.001	0	0.001	0	0.001	0.001	0	0.001
DV85_R372	Aus				0.001	0.001	0.001	0	0.97	0.001	0.002	0.001	0.001	0.008	0	0.007	0.001	0	0.006
JC101_R373	Aromatic				0.001	0.001	0.98	0.001	0.001	0	0	0.001	0	0	0	0	0.001	0.011	0
Maintmolotsy 1226 _R375	Japonica				0.001	0.001	0	0	0	0	0.001	0	0	0.001	0.015	0	0.001	0.979	0.001
ARC 7229_R376	Aromatic				0.001	0.001	0.533	0.001	0.001	0	0	0.002	0.003	0.001	0.05	0.001	0.001	0.405	0
ARC 10497_R377	Aromatic				0.001	0.001	0.985	0.002	0.001	0.001	0	0	0.001	0	0.003	0.001	0.001	0.004	0
Dom Sofid_R379	Aromatic				0	0	0.816	0.001	0	0.002	0.006	0.001	0.002	0.019	0.128	0.001	0	0.023	0
Domzard_R380	Aromatic				0.001	0.003	0.636	0.001	0.197	0.004	0.003	0.001	0.001	0.001	0.13	0.001	0.008	0.01	0.003
Taothabi_R381	Aus				0.001	0.003	0.267	0.002	0.716	0.001	0	0.001	0.002	0.001	0.003	0.001	0.001	0.002	0
RT 1031-69_R383	Japonica				0	0	0.001	0	0	0	0	0	0.002	0	0.002	0	0	0.991	0.001
Baran Boro_R388	Aus				0.003	0.042	0.001	0.002	0.919	0.001	0.026	0.001	0	0	0	0.002	0	0.001	0
Rayada 16-03_R389	Indica				0.001	0.003	0.109	0.139	0.14	0.001	0.001	0.318	0.006	0.001	0	0.001	0.018	0.259	0.002
R 16-07_R390	Japonica				0.001	0	0.259	0.01	0.002	0.001	0.001	0.022	0.001	0.003	0.001	0.001	0.001	0.698	0
Darmali_R391	Japonica				0	0.001	0.001	0	0.001	0.001	0.002	0	0.596	0.001	0.004	0.001	0.001	0.39	0.001
Jhona 26_R395	Aus				0.001	0.638	0.001	0.001	0.354	0.001	0.001	0	0.001	0.001	0	0.001	0	0	0.001
IR 36_R397	Indica				0.782	0.002	0.001	0.176	0.001	0	0.005	0.009	0	0	0	0.002	0.02	0.001	0.001
Tchampa_R398	Aromatic				0	0.015	0.94	0.001	0	0.001	0.018	0	0.001	0.001	0.02	0.001	0.001	0.001	0.002
Abri_R399	Aromatic				0.002	0.001	0.652	0.019	0.002	0.001	0.018	0.002	0.001	0	0.022	0.002	0.005	0.272	0.001
Dular_R401	Aus				0.001	0.009	0.002	0.001	0.976	0.001	0	0.005	0.001	0	0	0.001	0	0.001	0.001
Peta_R402	Indica				0.695	0	0.002	0.293	0.001	0	0	0.003	0	0	0	0	0.001	0.002	0
Baber_R403	Japonica				0.001	0	0.009	0	0	0.001	0.001	0	0.001	0	0.763	0.001	0	0.22	0.001
Matia Aman 53-13_R404	Japonica				0.001	0.003	0	0.001	0.001	0.021	0	0.003	0.009	0	0.955	0.003	0.001	0.002	0.001
Aichi Asahi_R405	Japonica				0.003	0.011	0.274	0.001	0.001	0.001	0.001	0.001	0.002	0	0.001	0.001	0.067	0.637	0.001
Lal Aman_R408	Indica				0.013	0.001	0	0.849	0.096	0	0.003	0.002	0.001	0	0.009	0.013	0.007	0.001	0.003
Goai_R409	Aus				0	0.002	0.002	0	0.983	0.003	0.001	0	0.001	0.001	0	0.002	0	0	0.001
Guan-Yin-Tsan_R410	Indica				0.328	0.001	0.008	0.609	0.003	0.001	0.002	0.002	0.001	0.001	0.007	0.002	0.001	0.033	0.001
Basmati 217_R411	Aromatic				0	0.18	0.748	0	0.002	0.004	0	0	0.001	0	0.005	0.008	0	0.046	0.002
Chodongji_R412	Japonica				0	0	0.001	0	0	0	0	0	0.011	0	0.979	0	0	0.006	0
Baghlani Nangarhar_R413	Japonica				0.001	0	0	0.001	0	0	0	0.001	0.001	0.001	0.993	0	0.001	0.001	0
Ghati Kamma Nangarhar _R414	Aus				0.004	0.419	0.001	0	0.511	0.001	0.001	0.001	0.003	0	0.001	0.053	0.001	0	0.002
Basmati Lamo_R415	Aromatic				0.021	0.005	0.519	0.112	0.033	0.001	0.001	0.143	0.154	0.001	0.001	0.003	0.001	0.004	0.002
IR-5_R344	Indica				0.364	0.132	0	0.005	0.001	0	0	0.494	0	0.001	0	0	0.001	0	0
Jyothi_R339	Indica				0.783	0	0	0.001	0	0	0.001	0.001	0	0	0	0	0.211	0	0
Karavala kochuvithu_R299	Indica				0.002	0	0	0.178	0	0	0	0.107	0	0	0	0	0.71	0	0.001
Kochuvithu_R300	Indica				0.003	0	0.001	0.274	0.001	0	0	0.112	0	0	0	0.001	0.605	0.001	0
Asha _R341	Indica				0.567	0.014	0	0.099	0.002	0.001	0.001	0.104	0.002	0.003	0	0.001	0.206	0.001	0
Makom _R342	Indica				0.351	0.001	0	0.166	0.001	0	0	0.476	0	0	0	0.001	0.002	0	0.001
Mundakan_R245	Indica				0.012	0.001	0	0.02	0	0	0	0.959	0	0	0.001	0.001	0.003	0	0.001
Phalguna_R345	Indica				0.865	0.001	0	0.122	0	0	0	0.008	0	0	0	0	0.001	0	0
Pokkali_R224	Indica				0.01	0.012	0	0.311	0.031	0.001	0.001	0.153	0.005	0.01	0	0.005	0.456	0	0.004
Pothana_R350	Indica				0.869	0.002	0	0.006	0.003	0.001	0.001	0.001	0.001	0.111	0.001	0.001	0.003	0	0.001
Surekha_R346	Indica				0.989	0	0	0.003	0	0	0	0.003	0	0	0	0	0.001	0	0
TN1_R347	Indica				0.971	0	0	0.001	0	0.001	0.001	0.009	0.001	0.001	0	0.001	0.012	0	0
Triguna_R348	Indica				0.93	0	0.001	0.006	0.001	0	0	0	0.001	0	0.058	0	0.002	0	0
Tulasi_R349	Indica				0.553	0	0	0.343	0.069	0.002	0.001	0.023	0	0.003	0	0.001	0.002	0.001	0.001
PTB 1_R303	Indica				0.015	0.001	0.015	0.002	0.002	0.01	0	0.125	0	0	0.011	0.001	0.814	0.003	0
PTB 2_R304	Indica				0.279	0.001	0	0.01	0.003	0.001	0.001	0.009	0	0	0.001	0.007	0.688	0	0
PTB 3_R305	Indica				0.001	0	0	0.004	0	0.001	0.001	0.987	0	0.001	0	0.002	0.001	0	0.001
PTB 4_R306	Indica				0.001	0	0	0.001	0.001	0	0	0.994	0	0	0	0	0.001	0	0
PTB 5_R307	Indica				0.002	0.003	0.001	0.005	0.004	0.001	0.001	0.145	0.002	0.001	0.018	0	0.815	0.002	0
PTB 7_R308	Aus				0.001	0.001	0	0	0.417	0.015	0	0.001	0	0	0	0.562	0.001	0	0.001
PTB 8_R309	Indica				0.003	0.001	0.035	0.21	0.002	0.002	0	0.058	0.001	0	0	0.005	0.681	0	0
PTB 9_R310	Indica				0.045	0.001	0.001	0.023	0.003	0.001	0	0.217	0.004	0.001	0	0.002	0.7	0	0.001
PTB 13_R311	Indica				0.002	0	0	0.328	0	0	0.001	0.003	0	0.001	0	0.001	0.66	0	0.001
PTB 14_R312	Indica				0.004	0.001	0.001	0.137	0	0	0	0.014	0	0.001	0	0	0.839	0	0.001
PTB 15_R313	Indica				0.199	0.001	0.001	0.006	0.001	0.001	0	0.788	0	0	0	0	0.002	0	0
PTB 16_R314	Indica				0.373	0.001	0.001	0.012	0.001	0	0	0.608	0	0	0	0	0.002	0	0
PTB 17_R315	Indica				0.016	0	0	0.75	0.001	0	0	0.015	0	0.001	0	0	0.213	0	0.001
PTB 18_R316	Indica				0.001	0.001	0.001	0.001	0.001	0.001	0.001	0.987	0.001	0.001	0	0.004	0	0	0.001
PTB 19_R317	Indica				0.001	0	0	0.007	0	0	0	0.987	0	0	0	0	0.001	0	0
PTB 21_R318	Indica				0.001	0	0.001	0.001	0	0	0	0.992	0	0	0	0.001	0.001	0	0
PTB 22_R319	Indica				0.002	0	0	0.004	0	0	0.001	0.005	0	0.002	0	0	0.982	0	0.002
PTB 23_R320	Indica				0.001	0	0.137	0.001	0.001	0.001	0.001	0.001	0	0.001	0	0.002	0.853	0.001	0.001
PTB 24_R321	Indica				0.007	0.002	0.02	0.016	0.001	0.003	0.007	0.012	0.001	0.001	0.011	0.007	0.889	0.012	0.011
PTB 25_R322	Indica				0.043	0	0	0.009	0	0	0	0.054	0	0	0	0	0.889	0	0
PTB 26_R323	Indica				0.002	0.001	0	0.24	0.001	0.002	0	0.064	0	0.001	0	0.001	0.686	0	0
PTB 27_R324	Indica				0	0	0	0.001	0	0	0	0.995	0	0	0	0	0	0	0
PTB 28_R325	Indica				0.001	0.001	0	0.101	0.001	0	0.001	0.002	0.001	0.001	0	0	0.89	0	0
PTB 29_R326	Aus				0	0.001	0	0	0	0.001	0.002	0	0.001	0.001	0	0.99	0	0	0.002
PTB 30_R327	Aus				0	0.001	0	0	0	0.004	0.005	0	0.001	0.006	0	0.978	0	0.001	0.002
PTB 31_R328	Indica				0.046	0	0.006	0.006	0.001	0	0	0.22	0	0	0.001	0	0.718	0	0
PTB 32_R329	Indica				0.001	0.011	0.002	0.003	0.001	0	0	0.978	0.001	0	0	0	0.001	0.001	0
PTB 33_R330	Indica				0.001	0	0.003	0.001	0.001	0	0.001	0.989	0.001	0	0.002	0.001	0	0.001	0.001
PTB 34_R331	Indica				0	0	0	0	0	0	0	0.995	0	0	0	0	0	0	0
Chembavu_R260	Indica				0.024	0	0	0.039	0.001	0.001	0	0.925	0	0.003	0	0	0.006	0	0
Chitteni_R258	Indica				0.002	0	0	0.002	0.001	0.001	0	0.99	0.001	0.001	0	0	0	0	0
Guddae nellu_R289	Indica				0.027	0.001	0	0.228	0.001	0.001	0.001	0.007	0	0.015	0	0.159	0.558	0	0.001
Uma_R343	Indica				0.661	0	0	0.004	0.001	0	0	0.306	0	0	0	0.001	0.022	0.001	0
Kambikkathen_R255	Aus				0.001	0.001	0.001	0.001	0.001	0.002	0.001	0.001	0.003	0.024	0.001	0.959	0.001	0	0.003
Channavella_R256	Aus				0	0.004	0.001	0.001	0.009	0.001	0.001	0	0.017	0.148	0.001	0.814	0.001	0.002	0.001
Kuttichirayadi_R254	Indica				0.102	0.034	0.001	0.001	0.1	0.001	0.005	0.744	0.001	0.001	0.002	0.004	0.001	0.001	0.001
Jaya_R340	Indica				0.834	0.001	0	0.002	0.001	0	0	0.157	0	0	0	0	0.003	0	0.001
IR-8_R351	Indica				0.996	0	0	0	0	0	0	0	0	0	0	0	0	0	0
Odachen_R240	Aus				0.025	0.023	0.001	0.004	0.501	0.001	0.002	0.001	0.001	0.083	0.002	0.349	0.005	0.002	0.001
Kurukken chitteni_R242	Indica				0	0	0	0	0	0	0	0.995	0	0	0	0	0	0	0
Kazhama _R243	Indica				0.002	0	0	0.356	0	0	0	0.002	0	0	0	0	0.637	0	0
Kururai_R244	Indica				0.032	0.001	0.001	0.295	0.019	0.001	0.002	0.011	0	0.001	0	0.106	0.524	0.001	0.008
Sabari _R333	Indica				0.772	0	0.001	0	0	0	0.001	0.001	0.001	0	0.001	0	0.221	0.001	0
Thekkan cheera_R234	Indica				0.005	0.001	0.001	0.016	0	0	0.006	0.01	0	0	0.001	0.001	0.956	0.001	0
Nadan chitteni_R231	Indica				0.014	0	0	0.001	0	0	0	0.981	0	0	0	0	0	0	0
Palakkadan matta_R230	Indica				0.169	0.038	0.001	0.26	0.001	0.001	0	0.136	0.001	0	0.001	0.001	0.383	0.008	0
Vellari valen_R232	Indica				0.001	0	0	0.001	0	0	0	0.995	0	0	0	0	0	0	0
Kunju nellu_R241	Aromatic				0	0	0.987	0.001	0.001	0.002	0.001	0.001	0.003	0.001	0	0.002	0	0	0.001
Kunji kaima_R236	Indica				0.001	0.001	0	0.99	0.001	0	0	0.001	0.001	0	0	0.001	0.003	0	0.001
Panjarakannan_R237	Indica				0.004	0	0	0.002	0	0	0.001	0.238	0	0	0	0	0.752	0	0
Malakari adukkan_R246	Indica				0.004	0	0.002	0.007	0.001	0	0.015	0.215	0	0	0.001	0.001	0.752	0	0.001
Athikkarai_R247	Indica				0.001	0.001	0.001	0.126	0.001	0.001	0.002	0.86	0	0.001	0	0.002	0.004	0	0.001
Mavilen_R248	Indica				0.046	0.001	0.001	0.132	0.014	0.003	0.001	0.032	0.001	0.001	0	0.001	0.744	0.023	0
Kozhivalen_R250	Indica				0.021	0	0.001	0.019	0.001	0	0.001	0.218	0	0.001	0	0.001	0.734	0	0.001
Mullen channa_R259	Indica				0.002	0	0	0.479	0.001	0	0	0.511	0	0.001	0	0.001	0.001	0	0.001
Raja anna_R265	Aromatic				0.011	0.001	0.806	0.018	0.008	0.001	0.001	0.018	0.012	0.001	0.116	0.001	0.003	0.004	0.001
Basmati_R186	Indica				0.395	0.117	0.353	0.008	0.028	0.008	0.001	0.043	0.001	0	0.035	0.007	0.002	0.001	0.001
Nadan thondi_R270	Indica				0.786	0.001	0.001	0.001	0.001	0.002	0.094	0.001	0.002	0.003	0.001	0.001	0.102	0.002	0.002
Wayandan chennellu_R275	Indica				0.021	0.001	0.001	0.275	0.013	0.009	0	0.665	0	0.002	0	0.006	0.005	0	0
Chettuveliyen_R271	Indica				0.086	0.004	0.001	0.004	0.001	0.001	0.001	0.561	0.002	0.059	0.001	0.002	0.254	0.019	0.003
Marathondi_R272	Indica				0.046	0.001	0	0.357	0.001	0.001	0.001	0.584	0	0.001	0	0.001	0.005	0	0.001
Neeraja_R335	Indica				0.982	0	0.001	0.001	0	0.001	0	0.006	0	0.001	0.001	0.001	0.002	0.001	0.001
Adukkan_R261	Indica				0.535	0	0	0.002	0.001	0.001	0	0.446	0	0.001	0	0.001	0.01	0.001	0.001
Adukkan cherumani_R262	Indica				0.184	0.001	0.001	0.371	0.005	0.042	0.002	0.367	0.002	0.002	0.001	0.003	0.016	0	0.002
Mallikkuruva_R263	Indica				0.127	0.001	0.001	0.634	0.002	0.002	0.003	0.16	0	0	0	0.011	0.056	0	0.001
Punnaden thondi_R267	Indica				0.002	0	0	0.543	0.001	0	0	0.426	0	0.001	0	0	0.024	0	0.001
Mullen punja_R276	Aus				0	0.009	0.001	0	0.009	0.177	0.204	0	0.065	0.002	0.005	0.401	0	0.013	0.112
Valcha_R266	Indica				0.003	0.028	0	0.337	0.002	0.046	0	0.463	0.001	0	0	0.107	0.008	0.001	0.001
Kunju kunju_R227	Indica				0.54	0.001	0.001	0.002	0.001	0.001	0.001	0.151	0.001	0	0	0.001	0.3	0	0
Swarnaprabha_R334	Indica				0.523	0.001	0.001	0.463	0	0	0.002	0.002	0	0	0	0.001	0.004	0.001	0
Karutha itty_R226	Indica				0.006	0.001	0	0.052	0.001	0.001	0	0.932	0	0.001	0	0	0.006	0	0.001
Aswathi_R332	Indica				0.994	0	0	0	0	0	0	0.001	0	0	0	0	0.002	0	0
Cheriya thondi_R268	Indica				0.163	0.001	0.001	0.378	0.002	0.001	0.001	0.45	0	0	0	0.001	0.001	0	0.001
Valia thondi_R269	Indica				0.017	0.001	0.003	0.234	0.001	0	0.001	0.595	0.002	0.001	0.002	0	0.142	0.001	0
Aiswarya_R338	Indica				0.996	0	0	0	0	0	0	0	0	0	0	0	0	0	0
Aathira _R337	Indica				0.993	0	0	0.001	0	0	0	0.001	0	0	0	0	0.002	0	0
Thonnooran_R238	Indica				0.002	0	0.002	0.003	0.001	0	0	0.204	0.009	0	0.001	0.001	0.759	0.017	0.001
Chettadi_R297	Indica				0.087	0.001	0	0.001	0.001	0.001	0	0.896	0	0	0	0.001	0.011	0	0
Kattamodan_R298	Indica				0.001	0.001	0	0.001	0	0	0	0.001	0	0	0	0	0.993	0	0
Chenkazhama_R293	Indica				0.536	0.001	0	0.002	0.001	0.001	0.001	0.004	0	0	0	0.001	0.453	0	0
Vellakazhama_R290	Indica				0.005	0.001	0.001	0.293	0.002	0	0	0.006	0.005	0	0	0.001	0.685	0.001	0
Vettuveri_R295	Indica				0.518	0	0	0.003	0	0	0.001	0.005	0	0.001	0	0	0.47	0	0
Vellariyen_R296	Indica				0.001	0	0.001	0.051	0	0	0	0.94	0.001	0	0	0.002	0.001	0.001	0
Kokkan vella_R280	Indica				0.001	0.002	0	0.001	0.002	0.001	0	0.973	0	0	0	0.001	0.001	0.016	0
Nairu cheera_R279	Indica				0	0.001	0.001	0.001	0.001	0.001	0.001	0.984	0	0.001	0	0.001	0.004	0	0.003
Kuttaden_R281	Indica				0.002	0.002	0	0.002	0.007	0.001	0	0.98	0.001	0.001	0	0.001	0.001	0	0
Kodiyen_R292	Indica				0.002	0.01	0.003	0.214	0.002	0.001	0.002	0.719	0.01	0.002	0.013	0.017	0.001	0.001	0.004
Vetteri yellow_R282	Indica				0.053	0	0	0.003	0.001	0	0	0.238	0	0	0	0	0.701	0	0
Aryan_R301	Indica				0.074	0	0	0.079	0.001	0	0	0.002	0	0	0	0.001	0.84	0	0.001
Cheera_R302	Aromatic				0.001	0.001	0.977	0.001	0.001	0	0.001	0.006	0	0	0.001	0.001	0.006	0.003	0
Brown gora_R01	Aus				0.001	0.002	0	0.001	0.971	0.001	0.001	0	0	0	0.017	0.003	0	0.002	0.001
Dani gora_R02	Aus				0.008	0.015	0.001	0.013	0.859	0.001	0.014	0.003	0.001	0	0	0.003	0.077	0.001	0.005
Atte_R03	Indica				0.929	0	0	0.065	0	0	0	0.001	0.001	0	0	0	0.001	0	0
Kalakeri_R04	Aus				0.002	0.007	0	0.002	0.912	0.001	0.001	0.062	0	0.001	0	0.004	0.001	0	0.006
Black gora_R05	Aus				0	0.001	0	0.001	0.985	0.003	0.001	0	0	0.001	0	0.002	0.003	0.001	0.001
Sathy_R06	Aus				0	0.005	0.001	0	0.824	0.002	0.002	0.001	0.001	0.16	0	0.002	0	0	0.001
Karhani_R08	Aus				0	0.001	0	0.001	0.841	0.003	0.002	0.001	0.001	0.146	0	0.001	0	0	0.001
Sita-sail_R220	Indica				0.001	0.001	0	0.851	0	0	0	0.131	0	0	0	0.001	0.012	0	0
Gobinda bhog_R221	Aromatic				0	0.001	0.988	0.001	0.001	0.002	0.001	0.001	0.002	0.001	0	0.001	0.001	0.001	0.001
Nagra_R222	Indica				0.194	0.002	0.001	0.782	0.002	0	0.002	0.009	0.001	0.001	0	0.004	0.001	0.001	0.001
Chawnmoni_R223	Indica				0.001	0.001	0.001	0.477	0.002	0	0	0.505	0.009	0	0.001	0	0.001	0	0.001
Pusa Sugandh Basmati III_R353	Indica				0.891	0.001	0.021	0.057	0.001	0.001	0	0.004	0.001	0	0.004	0.015	0.001	0.001	0
Ponnaryan_R285	Indica				0.605	0.001	0	0.001	0.001	0	0	0.001	0	0	0.001	0	0.388	0	0
Chennellu_R286	Indica				0.008	0.001	0	0.202	0.026	0.002	0.001	0.009	0.01	0.001	0	0.003	0.735	0.001	0
Thekkan chitteni_R288	Indica				0	0.001	0.003	0.001	0.001	0.003	0.001	0.98	0	0.005	0.001	0.002	0.003	0	0
Palliyarellu_R287	Indica				0.53	0.002	0	0.001	0.445	0	0.001	0.002	0	0.001	0.001	0.002	0.001	0	0.015
Velutha chitteni_R291	Indica				0	0	0	0	0	0	0	0.996	0	0	0	0	0	0	0
Cherundampaandi_R284	Indica				0.308	0.001	0	0.509	0.001	0	0	0.178	0	0	0	0	0.001	0	0
Kodukanvithu_R264	Indica				0.346	0.001	0.001	0.173	0.001	0	0	0.474	0	0.001	0	0	0.001	0	0
Kaima_R277	Aromatic				0.001	0	0.985	0.001	0.001	0	0	0.008	0.001	0	0	0	0.001	0.001	0
Arupatham cheera_R278	Indica				0	0	0	0	0	0	0	0	0	0	0	0	0.996	0	0
Kairali _R336	Indica				0.971	0	0.001	0.001	0	0	0.001	0.006	0	0.001	0	0.001	0.015	0	0.001
Kundipullu_R252	Aromatic				0.001	0.001	0.781	0.009	0.001	0	0.001	0.09	0.002	0.002	0.011	0.099	0.001	0.001	0
Bengi_R251	Indica				0.002	0.001	0.001	0.77	0.001	0	0	0.044	0	0	0	0.001	0.178	0	0
Mathakaima_R253	Aromatic				0.002	0.001	0.893	0.002	0.001	0.001	0	0.07	0.002	0.004	0.001	0.012	0.005	0.002	0.005
Kuruva_R294	Indica				0.307	0.001	0	0.003	0	0	0	0.684	0	0	0	0.001	0.001	0	0.001
Karutha chitteni_R257	Indica				0.004	0.001	0	0.001	0.001	0.001	0.001	0.968	0.001	0.001	0.019	0.001	0.001	0	0
Ittykandappan_R225	Indica				0.002	0.002	0.001	0.005	0.001	0	0	0.986	0	0	0	0.001	0	0	0
Marathoni_R228	Indica				0.014	0.001	0.001	0.369	0.075	0.01	0.001	0.503	0.001	0.015	0	0.002	0.006	0	0.002
Idavaka_R229	Indica				0.123	0.002	0.001	0.49	0.018	0.002	0	0.345	0.014	0	0	0.001	0.001	0	0.001
Punjavithu_R233	Indica				0.002	0.001	0.001	0.024	0.001	0.002	0.002	0.961	0.001	0.001	0	0.001	0.003	0	0.001
Chomala_R239	Aus				0.001	0.001	0.001	0.001	0.691	0.013	0.002	0.001	0	0.003	0	0.253	0.001	0	0.033
Gandha nellu_R235	Aromatic				0.001	0.001	0.802	0	0.001	0	0	0.001	0.187	0	0.002	0.003	0	0.001	0
Vetteri black_R283	Aus				0.001	0.003	0	0.001	0.31	0.07	0.001	0.003	0	0	0.001	0.607	0.001	0.001	0.001
Kunkiri_R249	Aus				0.001	0.114	0.002	0.009	0.84	0.001	0	0.001	0.002	0.001	0.001	0.004	0.022	0.001	0.001
Chuhatu_R21	Japonica				0.001	0.001	0.044	0.001	0.001	0	0.001	0.002	0.79	0	0.156	0.001	0.002	0.001	0
Jhini_R22	Aus				0	0.85	0	0.001	0.041	0.099	0.001	0	0	0.001	0	0.001	0	0	0.004
Katheri_R23	Japonica				0	0	0	0	0	0	0	0.001	0.995	0	0	0	0	0	0
Tapta_R24	Aus				0.002	0.612	0.001	0.373	0.005	0.001	0.001	0.001	0	0	0	0.001	0.001	0	0.001
Phulpatas_R26	Aus				0	0.884	0.001	0	0.103	0.002	0.001	0	0	0.001	0	0.005	0	0	0.001
Kaladhan_R27	Aus				0.06	0.391	0.001	0.54	0.002	0	0.001	0.001	0	0	0	0.001	0.001	0	0
Karsai_R28	Japonica				0	0	0	0	0	0	0	0	0	0	0.996	0	0	0	0
Kard_R29	Japonica				0	0	0.002	0	0.001	0.001	0.001	0	0.99	0	0.001	0.001	0	0	0.001
Ramjwain_R30	Aus				0.005	0.61	0.001	0.017	0.343	0.001	0.001	0.001	0.001	0.003	0	0.014	0.001	0	0.001
Sukara_R31	Aus				0.001	0.835	0.003	0.016	0.07	0.001	0.004	0	0.009	0.002	0.054	0.001	0.001	0	0.002
Bohana_R32	Japonica				0	0	0	0	0	0	0	0	0	0	0.996	0	0	0	0
Gulzag_R43	Aus				0	0.982	0	0	0.001	0	0.011	0	0	0	0	0.001	0	0	0.003
Mushak budgi_R44	Japonica				0.001	0	0.001	0	0	0.001	0.001	0	0.009	0.001	0.984	0	0.001	0.001	0
Tilzag_R45	Japonica				0	0	0	0	0	0	0	0	0	0	0.996	0	0	0	0
Rahman batti_R47	Japonica				0	0	0.001	0.001	0.001	0.001	0.001	0.001	0.001	0.001	0.992	0.001	0	0	0
Quadir beigh_R48	Aus				0	0.988	0	0	0.002	0.001	0.002	0	0	0.001	0	0.001	0	0	0.002
Lal sathi_R197	Aus				0.001	0.939	0	0	0.044	0.001	0.001	0	0.002	0	0.003	0.001	0.005	0	0.002
Banpasa_R198	Japonica				0	0	0.001	0	0	0	0	0	0.992	0	0.002	0	0	0.002	0.001
Kafalya_R199	Aus				0	0.993	0	0	0.001	0.001	0.001	0	0	0.001	0	0.001	0	0	0.001
Kalon lal_R200	Japonica				0	0	0	0	0	0	0	0	0.001	0	0.001	0	0	0.995	0
Kalon_R201	Aus				0	0.978	0.001	0	0.001	0.011	0.005	0	0	0	0.001	0	0	0.001	0.001
Non beoul_R49	Japonica				0	0	0	0	0	0	0	0	0	0	0.996	0	0	0	0
Dubraj _R09	Indica				0.09	0.002	0.001	0.833	0.001	0.001	0	0.002	0	0	0	0	0.068	0	0
Kalanamak _R10	Aromatic				0.002	0	0.916	0.001	0.043	0	0	0.012	0.004	0	0	0.007	0.001	0.001	0.012
CN1643-2 _R11	Aromatic				0.199	0.001	0.789	0.001	0.001	0.002	0.001	0.001	0.001	0	0.001	0.001	0.001	0	0
AR-PS2-0306 _R12	Aromatic				0.002	0	0.993	0	0	0	0.001	0	0	0	0	0	0	0.001	0
NDR 9544 _R13	Aromatic				0.001	0.001	0.985	0.001	0.001	0	0	0	0.002	0	0	0	0.007	0	0.001
HUR JB-21-4S _R14	Aromatic				0	0	0.969	0	0.001	0	0	0	0.022	0	0.004	0	0	0.001	0
CR266-14-11-2-1-3 _R15	Aromatic				0.247	0.077	0.497	0.17	0.001	0	0.001	0.002	0	0.002	0	0	0.001	0	0.001
Budshubhog _R16	Aromatic				0	0	0.995	0	0	0	0	0	0.001	0	0	0	0	0.001	0
CR2665-7-2-3-1-5-3_R17	Aromatic				0.511	0	0.476	0.003	0.001	0.001	0.001	0.001	0.001	0	0	0.001	0.001	0	0.001
CR 2613-1-5-2-7-2 _R18	Aromatic				0.006	0	0.974	0.002	0	0.001	0	0.001	0.001	0	0	0.003	0.009	0.001	0
CR 2664-1-8-2-1-2 _R19	Aromatic				0.241	0	0.747	0.001	0	0.001	0.001	0.001	0.002	0.001	0.001	0	0.001	0.001	0.001
CR 2613-1-5-2-5-2 _R20	Aromatic				0.128	0	0.86	0.002	0	0.001	0.001	0.002	0.001	0.001	0.001	0.001	0.001	0.001	0.001
Ariboot_R182	Indica				0.001	0	0.001	0.964	0.001	0	0	0.001	0	0	0	0	0.001	0.028	0
Sathiya_R183	Aus				0.001	0.061	0.001	0.001	0.386	0.086	0.003	0.13	0.001	0.003	0.008	0.236	0.004	0	0.077
Safari_R184	Ind				0.196	0.006	0.003	0.736	0.001	0.001	0.001	0.005	0.032	0.001	0.015	0.001	0.002	0.001	0
Luchai_R185	Indica				0.003	0	0.001	0.987	0	0	0	0.001	0	0	0	0	0.004	0	0
Labod_R187	Indica				0.001	0.009	0	0.926	0.003	0	0.001	0.012	0.002	0	0.002	0	0.039	0.003	0
Juhi bengal 21_R189	Indica				0.002	0.009	0	0.832	0.149	0.001	0	0.001	0.001	0.001	0	0.001	0.001	0	0.001
Burmah_R190	Aromatic				0	0.001	0.989	0	0.001	0.001	0.002	0	0.001	0.001	0.001	0.001	0	0	0.001
Kanak jeera_R191	Aromatic				0.001	0	0.993	0.001	0	0	0	0	0.001	0	0	0	0.001	0	0
Kala namak_R192	Aromatic				0	0	0.995	0	0	0	0	0	0	0	0.001	0	0	0	0
Badshah bhog_R193	Aromatic				0	0	0.994	0	0	0	0	0	0.001	0	0.001	0	0	0	0
Salidhan_R106	Indica				0.001	0.003	0.001	0.991	0	0	0	0.001	0	0	0	0.001	0.001	0	0.001
Ahuboradhan_R107	Indica				0.001	0.002	0.002	0.986	0.001	0	0	0.001	0.002	0	0	0.001	0.001	0.001	0
Boradhan_R109	Indica				0.001	0	0.002	0.943	0	0	0	0.047	0	0	0.001	0	0.001	0.002	0
Kacholidhan_R110	Indica				0.001	0	0.001	0.989	0.001	0	0.003	0.001	0	0	0	0	0.002	0.001	0
Bhugprasad_R111	Indica				0.002	0	0.001	0.992	0	0	0	0.001	0	0	0	0	0.001	0	0
Chakuadhan_R112	Indica				0.001	0	0	0.993	0	0	0	0.001	0	0	0	0	0.001	0	0
Chakhao_R179	Indica				0.089	0.008	0.001	0.771	0.018	0	0.005	0.013	0.001	0	0.028	0.001	0.001	0.064	0
Ronga joha _R114	Indica				0.001	0	0	0.972	0	0	0	0.016	0.001	0	0	0	0.007	0	0
Moniguzuri _R115	Aromatic				0.001	0	0.775	0	0.001	0.001	0	0.008	0.134	0	0.001	0.002	0.001	0.074	0
Medel Bao _R116	Indica				0.009	0.037	0.002	0.554	0.002	0.004	0.002	0.215	0.095	0	0.001	0.001	0.071	0.002	0.008
Kekowa_R117	Indica				0.017	0.001	0	0.872	0.104	0	0	0.001	0.001	0	0.001	0	0.001	0.001	0
Ghee bora_R69	Indica				0.002	0	0	0.973	0.001	0	0	0.02	0	0	0.001	0	0.001	0	0.001
Para sukua _R118	Aromatic				0	0	0.7	0	0	0	0	0	0.001	0	0.002	0	0	0.292	0
Paita boka _R119	Indica				0.001	0.001	0.001	0.733	0.003	0.001	0.002	0.15	0.001	0	0.001	0.005	0.099	0.001	0.002
Oong Para_R87	Japonica				0	0.002	0.02	0	0	0.001	0.001	0.001	0.002	0	0.268	0	0	0.702	0.001
Ela emo_R70	Indica				0.476	0	0.001	0.351	0	0	0	0.001	0.002	0	0.153	0	0.001	0.013	0
Pyapin emmo_R71	Indica				0.002	0.001	0.001	0.848	0.001	0	0	0.001	0.01	0	0.03	0.001	0.001	0.103	0.001
Pinin_R85	Indica				0.005	0.001	0	0.878	0.09	0.001	0.001	0.013	0.001	0	0	0.004	0.005	0.001	0.001
Dasing singro_R86	Japonica				0	0	0.01	0	0	0.001	0.001	0	0.054	0	0.282	0	0	0.649	0.001
Amkel _R104	Aus				0.001	0.481	0.001	0.001	0.472	0.001	0.001	0.001	0.001	0.001	0.003	0.033	0.001	0.002	0.002
Khamkhow_R96	Indica				0.002	0.001	0.002	0.926	0.001	0	0.001	0.015	0.001	0.001	0.001	0.001	0.001	0.045	0.003
Ekan khyieng_R97	Indica				0.017	0	0	0.955	0.001	0	0	0.023	0	0	0	0	0.001	0.001	0
Kumlang wanin nyieng_R99	Indica				0.001	0.001	0.001	0.558	0.001	0	0.001	0.382	0.001	0.001	0.004	0.002	0.019	0.025	0.001
Shiken kachi_R100	Indica				0.001	0.003	0	0.988	0.001	0	0	0.001	0	0	0	0.003	0.001	0	0
Ekan siphong_R101	Indica				0.002	0	0.001	0.766	0.001	0.001	0	0.225	0	0	0	0	0.001	0.001	0
Mairi_R103	Indica				0.001	0	0.001	0.932	0	0	0	0.001	0.007	0.001	0.001	0	0.001	0.054	0
Joha_R105	Indica				0.001	0.003	0.141	0.809	0.038	0.001	0.001	0.001	0	0.001	0	0.001	0	0	0.001
Garojewni _R113	Indica				0.001	0	0	0.991	0.001	0	0	0.001	0	0	0	0.001	0.001	0	0.001
Rongmock _R92	Indica				0.002	0	0.001	0.785	0.038	0	0	0.156	0	0	0.014	0.001	0.001	0	0.001
Raphu _R93	Indica				0.002	0	0	0.991	0	0	0	0.001	0.001	0	0	0.001	0.001	0	0
Keling _R94	Indica				0.001	0	0.001	0.817	0.001	0.001	0.001	0.001	0.002	0	0.002	0.001	0	0.171	0.001
Radang_R95	Japonica				0.001	0	0.001	0.001	0	0.001	0	0	0.151	0	0.508	0.001	0	0.335	0
Taning ningpong_R73	Aus				0.002	0.629	0.001	0.016	0.254	0.002	0.001	0.001	0.001	0	0.001	0.003	0.002	0.086	0.001
Chiri_R74	Indica				0.004	0.001	0.002	0.92	0.002	0.007	0	0.008	0	0	0.052	0.001	0.001	0.002	0.001
Kapa am_R75	Indica				0.001	0	0.001	0.992	0	0	0.001	0.001	0.001	0.001	0	0	0	0	0
Chengrai_R77	Indica				0.001	0	0.002	0.979	0.002	0.007	0.001	0.001	0.001	0	0	0	0.004	0.001	0.001
Mem juha_R78	Indica				0.002	0	0.002	0.978	0	0	0	0.009	0.001	0	0.003	0	0.001	0.001	0
Bao_R79	Indica				0.001	0.001	0	0.99	0.001	0.001	0.001	0.001	0	0.001	0	0.001	0.001	0	0
Ahum sali_R80	Indica				0.001	0	0	0.974	0.001	0	0	0.021	0	0	0	0	0.001	0	0
Kolom dani_R81	Indica				0.238	0	0.001	0.578	0.001	0	0	0.177	0	0.001	0	0.001	0.001	0	0
Koleng_R82	Aus				0.004	0.404	0	0.04	0.242	0.018	0.001	0.008	0.002	0.001	0.016	0.004	0.112	0.148	0.001
Taba_R83	Indica				0.132	0	0	0.821	0	0	0	0.02	0.02	0	0.003	0	0	0	0.001
Taba scented_R84	Aromatic				0	0	0.646	0	0.001	0.001	0	0	0.001	0	0.09	0	0	0.258	0
Pangara chu_R88	Indica				0.004	0.041	0.003	0.868	0.001	0	0.001	0.061	0.001	0.01	0	0.001	0.005	0.001	0.004
An do_R89	Aromatic				0.001	0.008	0.47	0.169	0.001	0	0.001	0.001	0.124	0.001	0.003	0.002	0.001	0.22	0.001
Pangbara_R90	Indica				0.407	0.001	0.001	0.357	0.002	0.001	0.001	0.008	0.003	0.001	0.218	0.001	0.001	0.001	0.001
Bora_R91	Indica				0.36	0.165	0.004	0.024	0.184	0.001	0.002	0.036	0.066	0.001	0.093	0.001	0.056	0.003	0.004
Loroetssok_R180	Indica				0.001	0.005	0.001	0.874	0.021	0.001	0	0.028	0.001	0	0.048	0.005	0.014	0.001	0
Tsungughi_R181	Indica				0.001	0	0	0.98	0.001	0.001	0.001	0.012	0.001	0	0.001	0.001	0.001	0	0
Bhuinsa sal_R127	Indica				0.001	0.001	0	0.992	0.001	0.001	0	0.001	0	0.001	0	0.001	0.001	0	0
Asam chudi_R128	Indica				0.002	0	0	0.992	0	0	0	0.001	0	0	0	0	0.001	0	0
Jada_R129	Indica				0.081	0	0	0.913	0.001	0.001	0	0.001	0	0	0	0	0.001	0	0
Kalamulia_R130	Indica				0.002	0.001	0	0.986	0	0	0	0.002	0.002	0	0.001	0.002	0.002	0	0
Mahul khunchi_R131	Indica				0.001	0.001	0	0.992	0.001	0	0	0.001	0	0.001	0	0	0.002	0	0
Telsara_R132	Indica				0.001	0	0.001	0.972	0	0	0	0.001	0	0	0	0	0.02	0	0.001
Dahi jhil_R133	Indica				0.001	0	0	0.994	0	0	0	0.001	0	0	0	0	0.001	0	0
Saria_R156	Aus				0.002	0.224	0	0.001	0.712	0.002	0.003	0	0.001	0.001	0	0.048	0	0	0.005
Naibali_R157	Indica				0.002	0.001	0.001	0.942	0.001	0.001	0.001	0.002	0	0.001	0	0.001	0.047	0	0
Guda_R158	Aus				0	0.007	0	0.001	0.919	0.063	0.001	0	0	0.004	0	0.001	0	0	0.001
Guntha_R159	Indica				0.007	0.001	0.001	0.981	0.001	0	0.002	0.001	0	0	0	0.001	0.003	0.001	0.001
Bangani_R160	Indica				0.001	0.003	0.001	0.989	0.001	0.001	0	0.001	0.001	0.001	0	0.001	0.001	0	0
Tilasaer_R161	Indica				0.002	0.012	0	0.962	0.001	0.001	0.002	0.001	0	0	0.001	0.001	0.016	0	0
Chaunra_R162	Indica				0.001	0	0.001	0.972	0	0.001	0	0.001	0	0.018	0.001	0.001	0.002	0	0.001
Kanhau_R163	Indica				0.001	0.001	0.001	0.987	0.001	0.001	0.001	0.001	0.001	0.001	0.001	0.001	0.002	0.001	0.001
Nilandhan_R164	Indica				0.001	0.004	0.001	0.911	0.001	0	0.007	0.053	0	0	0.013	0.001	0.002	0.006	0.001
Bhadraj_R165	Indica				0.001	0.002	0.001	0.984	0.005	0	0.001	0.003	0	0.001	0	0.001	0.001	0	0
Kanthamugdhi_R166	Indica				0.002	0.002	0	0.958	0.032	0.001	0.001	0.001	0.001	0.001	0	0	0.001	0	0
Kusumpura_R167	Indica				0.001	0.001	0	0.992	0	0	0	0	0.001	0.001	0	0	0.001	0	0.001
Kalakartika_R168	Indica				0.004	0.006	0.001	0.769	0.001	0.001	0.005	0.003	0	0.006	0.001	0.002	0.193	0	0.008
Sapuri_R169	Indica				0.001	0	0	0.993	0	0	0	0.001	0	0	0	0	0.002	0	0
Rajamani_R170	Indica				0.013	0.001	0	0.956	0.001	0.001	0.002	0.001	0	0.002	0.001	0.001	0.02	0	0.001
Manipuri_R171	Indica				0.003	0	0	0.991	0	0	0	0.001	0	0	0	0	0.001	0	0
Gourikajli_R172	Indica				0.008	0.001	0.001	0.984	0	0.001	0.001	0.001	0.001	0.001	0.001	0	0.001	0	0.001
Kalmati_R173	Indica				0.001	0.005	0.001	0.974	0.001	0.003	0.002	0.001	0	0	0	0.004	0.001	0	0.007
Sunamani_R174	Indica				0.655	0	0	0.314	0.001	0.002	0.007	0.001	0.001	0.001	0.001	0.004	0.009	0.001	0.004
Rengali karcha_R175	Indica				0.001	0	0	0.994	0	0	0	0.001	0	0	0	0	0.001	0	0
Machha kanta_R176	Indica				0.001	0	0	0.991	0	0	0	0.001	0	0	0	0	0.002	0	0
Sunakhadia_R177	Indica				0.001	0.001	0	0.992	0	0	0	0.002	0	0	0	0	0.001	0	0
Kalma_R178	Indica				0.001	0.001	0	0.963	0.009	0.003	0.001	0.005	0	0.002	0	0.002	0.01	0	0.001
Ramjiva_R194	Indica				0.002	0	0.001	0.98	0.007	0.001	0	0.001	0.002	0.001	0	0.001	0.003	0	0
Asamirupa_R195	Indica				0.001	0.001	0	0.99	0	0	0	0.004	0	0	0	0	0.001	0	0
Budha budhi_R196	Indica				0.002	0	0	0.983	0	0.001	0	0.003	0	0.006	0	0.001	0.003	0	0.001
Bamanibajaria_R134	Indica				0.003	0.006	0.001	0.958	0.001	0	0.001	0.001	0.001	0.001	0	0.023	0.002	0.001	0.001
Tetelpalo_R135	Indica				0.074	0.001	0	0.915	0	0.001	0.002	0.002	0.001	0	0	0.001	0.001	0	0
Benubhog_R143	Indica				0.006	0.006	0.001	0.951	0	0.001	0.001	0.004	0.001	0	0.001	0	0.026	0.001	0
Badabenia_R144	Indica				0.002	0.001	0.001	0.992	0	0.001	0	0.001	0	0	0	0.001	0.001	0	0
Dhoiyabankoi_R146	Indica				0.107	0.001	0	0.874	0	0	0	0.009	0	0	0	0	0.006	0	0
Hirabeni_R147	Indica				0.003	0	0.001	0.711	0.001	0.001	0.001	0.26	0.017	0.001	0	0	0.003	0.001	0
Krushna_R148	Indica				0.017	0.001	0.001	0.961	0	0.003	0	0.008	0	0.001	0	0	0.005	0	0.001
Kurgaon_R149	Indica				0.006	0	0	0.924	0	0.001	0	0.063	0	0.001	0	0	0.003	0	0
Mayurpakhia_R151	Indica				0.001	0.001	0.004	0.889	0.001	0.001	0	0.091	0.001	0	0	0.001	0.008	0	0.001
Naikanda_R152	Indica				0.001	0	0.001	0.984	0.001	0.001	0.002	0.001	0.001	0.002	0.001	0.001	0.001	0.001	0.001
Ratanpakhia_R153	Indica				0.002	0.002	0	0.963	0.002	0.019	0.002	0.001	0.003	0.002	0	0.001	0.002	0.001	0
Mahulata_R154	Indica				0.674	0.001	0.003	0.275	0.001	0	0	0.042	0.001	0	0.001	0	0.001	0.001	0
Ravi_R352	Indica				0.844	0.126	0.001	0.003	0	0.002	0.011	0.006	0	0	0	0.001	0.002	0	0.001
Moorada_R120	Indica				0.002	0.001	0.001	0.595	0.182	0.001	0.001	0.004	0.001	0	0.001	0.001	0.198	0.011	0.001
Karikaswal_R121	Indica				0.002	0.001	0.003	0.585	0.148	0.003	0.003	0.001	0	0.001	0	0.001	0.236	0	0.015
Nawara_R122	Aus				0	0.001	0.001	0.001	0.005	0.001	0.066	0.001	0.001	0.911	0.001	0.003	0.001	0.007	0.001
Kegi salla_R123	Indica				0.006	0.001	0.001	0.875	0.011	0.001	0	0.101	0	0	0.001	0	0.001	0	0
Kempdodi_R124	Indica				0.002	0.05	0.001	0.575	0.001	0.002	0.041	0.098	0.002	0.002	0.001	0.004	0.22	0.001	0.002
Meesa bathe_R125	Aus				0.035	0.002	0.001	0.002	0.908	0.001	0.002	0.001	0.001	0.039	0.001	0.002	0	0	0.005
Mehdi_R126	Aus				0.001	0.003	0.001	0.001	0.838	0.002	0.001	0.001	0.001	0.145	0	0.004	0.002	0	0.002
Bareek dhan_R202	Indica				0.686	0.004	0	0.27	0.03	0.002	0	0.002	0	0	0	0	0.001	0.002	0
Chawarya_R204	Aus				0	0.995	0	0	0	0	0	0	0	0	0	0	0	0	0
Kumrari_R205	Indica				0.315	0.041	0.001	0.625	0.004	0	0	0.006	0	0	0.002	0	0.004	0	0
Halmunji_R206	Indica				0	0	0.001	0	0	0	0	0	0	0	0	0	0	0.995	0
Rikhwa_R209	Aus				0	0.707	0.001	0	0.265	0.001	0.018	0	0	0.001	0	0.002	0	0	0.002
IC366115_R211	Aus				0	0.992	0	0	0.001	0.001	0	0.002	0.001	0	0	0.001	0	0	0
IC383435_R212	Aus				0.002	0.984	0.001	0.001	0.001	0	0	0.001	0.001	0	0	0.002	0.001	0.001	0.005
IC383437_R213	Aus				0.004	0.969	0.001	0	0.004	0.014	0.001	0	0.001	0.001	0.001	0.001	0	0.001	0.001
BS-184_R214	Aus				0.001	0.879	0.005	0	0.002	0.001	0.003	0.001	0.003	0.09	0	0.001	0.001	0.001	0.013
VABP-CR-3356_R215	Japonica				0	0	0	0	0	0	0	0	0	0	0.001	0	0	0.995	0
Chhoto_R216	Indica				0.397	0.045	0.001	0.53	0.005	0	0	0.002	0.008	0.001	0.001	0	0.002	0.006	0
Chinpuriya_R217	Aus				0.001	0.948	0	0.001	0.002	0	0.001	0.001	0.005	0.001	0.007	0.002	0.028	0.002	0.001
Piyolia_R218	Aus				0	0.987	0.001	0.005	0.002	0	0	0.001	0.001	0.001	0	0.001	0	0	0
Gangola_R219	Aus				0	0.916	0.005	0	0.014	0.001	0.007	0.001	0.006	0.001	0.037	0.009	0.001	0.001	0.003
JCR-1804_R42	Aus				0.001	0.461	0.001	0.001	0.525	0.001	0.001	0.001	0.003	0.004	0.001	0.001	0.001	0.002	0.001
JCR-1551_R40	Aus				0.001	0.725	0.002	0.001	0.249	0.002	0.002	0.001	0.002	0.007	0.001	0.003	0	0.001	0.002
JCR-1574_R41	Aus				0	0.994	0	0	0	0	0	0	0.001	0	0	0	0	0	0
JCR-1549_R39	Aus				0	0.993	0	0	0	0.001	0	0	0	0	0	0.001	0	0	0.001
Rodu_R38	Aus				0	0.695	0	0.001	0.199	0.003	0.001	0	0	0.001	0	0.009	0	0	0.089
Jatoo_R37	Japonica				0	0	0.001	0	0	0	0	0	0.978	0	0.017	0	0	0.001	0
JCR-1527_R36	Aus				0	0.869	0	0.001	0.062	0.002	0.001	0	0	0.001	0	0	0.06	0.001	0
Danye_R62	Aus				0.001	0.993	0.001	0.001	0	0.001	0	0.001	0	0	0	0	0	0	0
Bala-koun_R63	Aus				0.007	0.887	0.001	0.032	0.001	0	0.003	0.001	0	0.001	0	0.013	0.051	0	0.002
Chandak basmati_R65	Aus				0.002	0.984	0.001	0.001	0.002	0.001	0	0.002	0.001	0	0	0	0.004	0	0
Ital_R68	Japonica				0	0	0	0	0	0	0	0	0.001	0	0.991	0	0	0.004	0
Shahie_R60	Japonica				0	0	0	0	0	0	0	0	0	0	0.996	0	0	0	0
Gour kouni_R61	Aus				0.001	0.989	0	0	0.002	0.003	0.001	0.001	0	0.001	0	0.001	0	0	0.001
Cheeni-bara_R59	Aus				0	0.995	0	0	0	0	0	0	0	0	0	0	0	0	0
Rehman batti-II_R57	Aus				0.001	0.845	0.001	0.001	0.143	0	0.001	0.001	0.005	0	0.001	0.001	0.001	0.001	0.001
KS-20_R53.	Japonica				0	0	0	0	0	0	0	0	0	0	0.996	0	0	0	0
KS-31_R56	Japonica				0	0	0	0	0	0	0	0	0	0	0.996	0	0	0	0
KS-21_R54	Aus				0	0.933	0	0.001	0	0	0.049	0.001	0	0.001	0.006	0.001	0.001	0.001	0.006
Drangbara_R52	Japonica				0	0	0	0	0	0	0	0	0	0	0.996	0	0	0	0
Kathwar_R51	Japonica				0.002	0.003	0.002	0.001	0.001	0.019	0	0	0.479	0	0.007	0.003	0.001	0.478	0.003
Kunda dhana_R136	Aus				0.001	0.414	0.001	0.001	0.387	0.07	0.002	0.001	0.001	0.001	0.001	0.119	0.001	0.003	0.001
Bada masuri_R137	Indica				0.001	0.006	0	0.986	0.001	0.001	0	0.002	0.001	0	0.001	0	0	0	0
Ratna chudi_R138	Indica				0.001	0	0.001	0.98	0.001	0	0.001	0.011	0.001	0	0.001	0.001	0.002	0.001	0.001
Safeed sathi_R207	Aus				0.002	0.987	0.001	0.001	0.002	0.001	0.001	0.001	0	0.001	0	0.003	0.001	0	0
Peelu_R35	Aus				0	0.986	0	0	0.002	0.002	0.002	0	0	0.001	0	0.002	0	0	0.002
Bagh cheena_R66	Aus				0	0.991	0	0	0.001	0.001	0.001	0	0	0.001	0	0.001	0.001	0	0.001
Jata dhana_R139	Aromatic				0.002	0.002	0.553	0.008	0.01	0.003	0.004	0.002	0.177	0.008	0.12	0.005	0.084	0.008	0.014
Bada kunda_R140	Aus				0.003	0.411	0.002	0.002	0.55	0.001	0.002	0.003	0.001	0.001	0.001	0.006	0.015	0.001	0.003
Musiafulli _R141	Aromatic				0.001	0.001	0.978	0	0.002	0.003	0.001	0	0.001	0.002	0.001	0.001	0.005	0.001	0.002
Jadu mani_R142	Indica				0.002	0.002	0.004	0.956	0.001	0.001	0	0.028	0.001	0	0	0.001	0.001	0.001	0.003
KS 76a_R67	Aus				0	0.991	0	0	0.001	0.002	0.001	0	0	0.001	0	0.001	0	0	0.001
Jeerakasala_R273	Aromatic				0	0	0.994	0	0	0	0	0	0.001	0	0	0	0	0	0
Gandhakasala_R274	Aromatic				0.001	0.003	0.834	0.025	0.001	0.001	0	0.056	0.054	0.004	0.003	0.001	0.017	0.001	0
