# Supplementary material for: The Prehistoric Indian Ayurvedic Rice Shashtika Is an Extant Early Domesticate With a Distinct Selection History
Source: Front Plant Sci. 2018 Aug 14;9:1203. doi: 10.3389/fpls.2018.01203 (PMC6102419; doi:10.3389/fpls.2018.01203)
Supplement: Supplementary file 9 [file Table_8.XLSX]

## Sheet: Sheet1
Supplementary Table 8. Distribution of haplotypes phased from each STS loci in rice and O. rufipogon. Accession/Cultivar number represent: individual name followed by individual number, as in Supplementary Table 1, after an underscore in the case of Njavara and Njavara like; cultivar name followed by RGCB collection serial number, as given in Supplementary Table 2, after an underscore in the case…
Accession Name/Cultivar name	STS 047 (Chromosome I)											STS 065 (Chromosome I)										STS 023 (Chromosome III)														STS 099 (Chromosome III)											STS 040 (Chromosome IV)
	1	2	3	4	5	6	7	8	9	10		1	2	3	4	5	6	7	8	9		1	2	3	4	5	6	7	8	9	10	11	12	13		1	2	3	4	5	6	7	8	9	10		1	2	3
Njavara
Short black I
N 2-1-4_2	y											y											y														y										y
N 17-2-2_25	y											y											y														y										y
N 31-1-3_46	y											y											y														y										y
N44-3-3_82	y											y											y														y										y
N 56-1-2_107	y											y											y														y										y
N 60-2-3_119	y											y											y														y										y
N 96-1-3_187	y											y											y														y										y
N 96-3-1_189	y											y											y														y										y
N 98-1-1_191	y											y											y														y										y
Short black III
N 7-2-2_11	y												y										y														y										y
N 39-1-1_69	y												y										y														y										y
N 61-2-3_121	y												y										y														y										y
N 71-1-2_141	y											y											y														y										y
N 81-1-1_155	y												y										y														y										y
N 81-2-2_156	y											y											y														y										y
N 81-3-1_157	y												y										y														y										y
N 83-1-3_160	y											y											y														y										y
N 83-2-2_161	y												y										y														y										y
N 85-1-1_165	y												y										y														y										y
Intermediate yellow
N 1-3-5_1	y											y										y														y											y
N 19-1-1 _27	y											y										y															y										y
N 63-3-2_127	y											y										y															y										y
N 66-1-1_132	y											y										y															y										y
Short/Long yellow
N 10-1-4_15	y											y										y															y										y
N 12-1-4_18	y											y										y															y										y
N 15-3-5_22	y											y										y															y										y
N 15-3-6_23	y											y										y															y										y
N 27-1-1_41	y											y										y															y										y
N 32-3-2_50	y											y										y															y										y
N 33-3-3_53	y											y										y															y										y
N 35-2-2_58	y											y										y															y										y
N 40-1-1_72	y											y										y															y										y
N 49-2-3_92	y											y										y															y										y
N 51-1-2_97	y											y										y															y										y
N 57-3-3_112	y											y										y															y										y
N 68-1-1_134	y											y										y															y										y
N 99-1-1_194	y											y										y															y										y
N 99-2-3_195	y											y										y															y										y
N 101-1-1_197	y											y										y															y										y
N 109-1-1_202	y											y										y															y										y
N 115-1-3_209	y											y													y												y										y
N 115-2-1_210	y											y										y															y										y
N 115-3-3_211	y											y										y															y										y
Njavara like
N 4-1-1_5	y											y											y														y										y
N 4-3-5_6	y											y										y															y										y
N 8-2-8_12	y											y											y														y										y
N 9-3-3_13	y											y											y														y										y
N 9-2-7_14		y										y											y														y										y
N 24-1-4_35		y										y											y															y									y
N 63-2-3_126		y											y											y														y									y
N 71-3-3_143		y											y										y																y								y
N 82-1-1_158	y											y											y														y										y
N 82-2-3_159	y												y										y														y										y
N 95-3-1_186		y										y											y															y									y
N 111-1-3_206		y											y										y															y									y
Aus
Brown gora_R01 (Jharkhand, India)		y										y											y														y										y
Dani gora_R02 (Jharkhand, India)	y											y											y														y										y
Kalakeri_R04 (Jharkhand, India)	y													y									y														y										y
Black gora_R05 (Jharkhand, India)	y											y											y														y										y
Karhani_R08 (Jharkhand, India)	y											y											y														y
Amkel _R104 (Arunachal Pradesh, India)		y										y											y														y										y
Meesa bathe_R125 (Karnataka, India)	y																			y			y														y										y
Mehdi_R126 (Karnataka, India)	y											y											y														y										y
Saria_R156 (Odisha, India)	y											y											y														y										y
Guda_R158 (Odisha, India)		y										y											y														y										y
Lal sathi_R197 (Uttarakhand, India)	y											y											y																					y			y
Kafalya_R199 (Uttarakhand, India)	y											y											y														y										y
Kalon_R201 (Uttarakhand, India)		y										y											y														y										y
Safeed sathi_R207 (Uttarakhand, India)		y										y											y														y										y
Piyolia_R218 (Uttarakhand, India)		y										y											y														y										y
Jhini_R22 (Himachal Pradesh, India)		y										y											y														y											y
Chomala_R239 (Kerala, India)		y											y										y														y										y
Tapta_R24 (Himachal Pradesh, India)		y										y											y														y										y
Odachen_R240 (Kerala, India)	y											y											y														y										y
Kunkiri_R249 (Kerala, India)	y											y											y														y										y
Kambikkathen_R255 (Kerala, India)	y											y											y														y										y
Channavella_R256 (Kerala, India)	y											y											y														y										y
Phulpatas_R26 (Himachal Pradesh, India)	y											y											y														y										y
Kaladhan_R27 (Himachal Pradesh, India)		y										y											y															y									y
Mullen punja_R276 (Kerala, India)	y											y										y															y										y
Vetteri black_R283 (Kerala, India)	y												y										y														y										y
Ramjwain_R30 (Himachal Pradesh, India)		y										y											y														y
PTB 7_R308 (Kerala, India)		y											y										y														y											y
Sukara_R31 (Himachal Pradesh, India)		y										y											y														y										y
PTB 29_R326 (Kerala, India)	y											y											y														y										y
PTB 30_R327 (Kerala, India)	y											y											y														y										y
T 1_R362 (India)	y											y											y														y										y
DV85_R372 (Bangladesh)	y											y											y														y										y
Baran Boro_R388 (Bangladesh)	y											y										y															y
JCR-1551_R40 (Himachal Pradesh, India)	y											y											y														y										y
Dular_R401 (India)	y											y											y														y										y
Ghati Kamma Nangarhar _R414 (Afganistan)		y										y											y														y
JCR-1804_R42 (Himachal Pradesh, India)		y										y											y														y										y
Gulzag_R43 (Jammu & Kashmir, India)		y										y											y														y										y
Quadir beigh_R48 (Jammu & Kashmir, India)		y										y											y														y										y
Danye_R62 (Jammu & Kashmir, India)		y										y											y														y										y
Taning ningpong_R73 (Arunachal Pradesh, India)		y										y											y														y										y
Koleng_R82 (Arunachal Pradesh, India)		y																		y			y														y										y
Japonica
Kalon lal_R200 (Uttarakhand, India)						y						y										y																y									y
Chuhatu_R21 (Himachal Pradesh, India)						y						y										y																y									y
Katheri_R23 (Himachal Pradesh, India)	y											y										y																y									y
Kard_R29 (Himachal Pradesh, India)						y						y										y																y										y
Bohana_R32 (Himachal Pradesh, India)						y						y										y																y									y
Kotobuki Mochi_R355 (Japan)										y		y										y																y									y
Jatoo_R37 (Himachal Pradesh, India)	y											y										y																							y		y
Baber_R403 (India)						y						y										y																y
Baghlani Nangarhar_R413 (Afganistan)						y						y										y																y									y
Mushak budgi_R44 (Jammu & Kashmir, India)						y						y										y																y									y
Rahman batti_R47 (Jammu & Kashmir, India)						y						y										y																y									y
Kathwar_R51 (Jammu & Kashmir, India)						y						y										y																y									y
KS-31_R56 (Jammu & Kashmir, India)						y						y										y																y									y
Dasing singro_R86 (Arunachal Pradesh, India)						y						y										y																y									y
Oong Para_R87 (Arunachal Pradesh, India)						y						y										y																y									y
Aromatic
Musiafulli _R141 (Odisha, India)						y						y											y															y									y
Kala namak_R192 (Madhya Pradesh)						y						y										y																y									y
Badshah bhog_R193 (Madhya Pradesh)						y						y										y																y									y
Gobinda bhog_R221 (West Bangal, India)						y						y										y																y									y
Raja anna_R265 (Kerala, India)						y						y											y															y									y
Dom Sofid_R379 (Iran)						y						y										y																y									y
Basmati 217_R411 (India)						y						y										y																y									y
Indica
Kalukantha_R364 (Sri Lanka)		y										y											y															y									y
Lal Aman_R408 (India)		y										y											y															y									y
Guan-Yin-Tsan_R410 (China)		y										y											y															y									y
Chitteni_R258 (Kerala, India)				y									y										y																y									y
Arupatham cheera_R278 (Kerala, India)		y										y											y															y									y
Marathoni_R228 (Kerala, India)	y											y											y															y
Luchai_R185 (Madhya Pradesh)		y										y											y															y									y
Chiri_R74 (Arunachal Pradesh, India)		y										y												y														y									y
Ratna chudi_R138 (Odisha, India)		y																		y			y															y									y
Makalioka-34_R360 (Madagascar)		y										y											y															y									y
Dhola Aman_R371 (Bangladesh)		y										y											y															y									y
Pokkali_R224 (Kerala, India)		y										y												y														y									y
PTB 8_R309 (Kerala, India)		y											y										y															y									y
Wayandan chennellu_R275 (Kerala, India)	y											y											y															y
Dubraj _R09 (Chhattisgarh, India)		y												y									y															y									y
Ariboot_R182 (Madhya Pradesh)		y										y											y															y									y
Salidhan_R106 (Assam)		y										y												y															y								y
Ronga joha _R114 (Assam)		y										y											y															y									y
Pangbara_R90 (Arunachal Pradesh, India)		y										y												y																					y		y
Oryza rufipogon Accessions
KOr45 (Kerala state, India)		y											y													y													y
KOr124 (Kerala state, India)		y											y													y																						y
KOr138 (Kerala state, India)		y											y													y													y										y
KOr161 (Kerala state, India)		y											y													y													y										y
KOr83 (Kerala state, India)			y										y													y														y
KOr88 (Kerala state, India)				y									y													y															y								y
103404_Or01 (Bangladesh)		y												y													y											y									y
105569_Or04 (Cambodia )				y									y													y													y
105720_Or05 (Cambodia)		y												y														y											y
82990_Or08 (China)						y										y										y												y
82992_Or09 (China)		y													y							y																	y
106453_Or11 (Indonesia)					y									y															y													y
106161_Or14 (Laos)					y									y															y														y
105491_Or15 (Malaysia)	y											y											y														y										y
106036_Or16 (Malaysia)		y										y											y																				y				y
80752_Or18 (Myanmar)		y												y									y																y
106523_Or21 (Pau New Guinea)							y										y													y									y
105568_Or23 (Philippines)				y									y													y													y
104599_Or24 (Sri Lanka)	y												y													y													y
104602_Or25 (Sri Lanka)		y										y											y																				y
82040_Or28 (Thailand)					y											y										y
100904_Or29 (Thailand)												y																	y														y
105388_Or30 (Thailand)		y												y															y														y
105476_Or33 (Andhra Pradesh, India)	y											y											y														y
80433_Or36 (Chhattisgarh, India)					y								y										y														y
80643_Or44 (Chhattisgarh, India)		y												y									y																y
104709_Or50 (Karnataka, India)		y											y													y														y
105482_Or52 (Madhya Pradesh, India)	y												y																		y								y
80685_Or53 (Maharashtra, India)	y													y																		y					y
82982_Or56 (Odisha, India)		y																y								y							y
103846_Or57 (Odisha, India)		y											y																									y
103847_Or58 (Odisha, India)		y										y												y														y
105471_Or60 (Odisha, India)					y									y															y													y
105472_Or61 (Odisha, India)	y											y														y													y								y
105622_Or63 (Odisha, India)		y										y											y															y
106042_Or65 (Odisha, India)					y									y								y
106057_Or68 (Odisha, India)					y														y			y																					y
105709_Or69 (Tamil Nadu, India)				y									y													y													y								y
105711_Or70 (Tamil Nadu, India)								y					y													y													y									y
81886_Or71 (Uttar Pradesh, India)					y									y																				y								y
81888_Or73 (Uttar Pradesh, India)						y						y																					y					y
106078_Or79 (West Bengal, India)									y					y																			y
106081_Or81 (West Bengal, India)					y									y															y										y
106086_Or82 (West Bengal, India)																			y				y															y									y
106115_Or83 (West Bengal, India)		y												y															y														y
106122_Or87 (West Bengal, India)					y							y														y														y
106126_Or90 (West Bengal, India)					y									y												y																	y
[truncated: 219 more columns]
